# Supplementary material for: Online reviews in primary care – a mimicry indicator of quality? A comparative analysis across urban and rural regions in Germany
Source: Res Health Serv Reg. 2025 Dec 8;4:20. doi: 10.1007/s43999-025-00080-2 (PMC12686311; doi:10.1007/s43999-025-00080-2)
Supplement: Supplementary file 1 — Supplementary Material 1 [file 43999_2025_80_MOESM1_ESM.xlsx]

## Sheet: Sheet1
term	ngram_type	OR	95% CI	q_FDR	p	coef_logit	se	CI_low	CI_high
gesamt team	2	28.6184	3.98–205.66	0.00342832	0.000858052	3.35405	1.00621	3.98239	205.659
aufmerksam	1	27.8503	3.88–200.08	0.00369535	0.000943762	3.32684	1.00607	3.87657	200.085
bestens	1	22.4286	3.11–161.62	0.00726022	0.00202314	3.11034	1.00762	3.11242	161.624
kompetent team	2	16.1575	2.23–117.18	0.0189519	0.00591574	2.78238	1.01089	2.22786	117.181
freundlich zuvorkommend	2	14.0967	1.94–102.62	0.0271659	0.00898849	2.64594	1.0128	1.93643	102.62
praxis team	2	13.4765	1.85–98.05	0.0303196	0.0102041	2.60095	1.0125	1.85234	98.0474
fühlen aufheben	2	13.3589	5.93–30.10	7.58272e-09	4.00223e-10	2.59218	0.414488	5.92858	30.1015
empathisch	1	13.3184	3.27–54.17	0.00136034	0.000298009	2.58915	0.715822	3.2744	54.1717
freundlich schwester	2	13.2298	1.84–95.19	0.030559	0.0103193	2.58247	1.00683	1.83873	95.189
dr ernst	2	12.0968	1.66–87.90	0.0390194	0.013752	2.49294	1.01188	1.66472	87.902
emphatisch	1	12.0898	1.66–88.29	0.0396951	0.0140127	2.49236	1.01442	1.6555	88.2896
fachlich kompetent	2	11.4349	1.57–83.22	0.0447936	0.0161176	2.43667	1.01265	1.57127	83.2176
team freundlich	2	10.7083	2.62–43.75	0.00373601	0.000960506	2.37102	0.718088	2.62102	43.7489
kompetent freundlich	2	10.5181	4.31–25.67	2.67899e-06	2.35666e-07	2.35309	0.455254	4.30939	25.6718
team	1	9.92383	7.04–13.99	7.86721e-37	3.12545e-39	2.29494	0.175133	7.04049	13.988
nett freundlich	2	9.65573	3.05–30.55	0.00058359	0.000114267	2.26755	0.587736	3.05136	30.5546
ärztin zeit	2	9.18434	3.38–24.95	9.47917e-05	1.36527e-05	2.2175	0.509844	3.38112	24.948
rundum	1	8.1167	1.97–33.37	0.0124777	0.00369656	2.09392	0.721307	1.9742	33.3709
freundlich team	2	7.96477	2.51–25.30	0.0018418	0.000433796	2.07503	0.589728	2.50719	25.3023
herzlich	1	7.90984	2.90–21.54	0.000302013	5.21216e-05	2.06811	0.511161	2.90442	21.5415
dank	1	7.82429	4.00–15.29	2.91412e-08	1.75311e-09	2.05723	0.34178	4.0042	15.2888
praxisteam	1	7.8123	4.14–14.75	4.6233e-09	2.28279e-10	2.0557	0.324192	4.13829	14.7481
modern	1	7.76916	2.85–21.15	0.000338428	6.0118e-05	2.05016	0.510963	2.85386	21.1502
freundlich kompetent	2	7.75119	4.10–14.64	5.32182e-09	2.7485e-10	2.04785	0.32442	4.10409	14.6393
betreuen	1	7.71368	3.15–18.91	5.98677e-05	8.0186e-06	2.043	0.45759	3.14596	18.9134
freundliche	1	7.50135	1.82–30.93	0.0172191	0.00530647	2.01508	0.722818	1.81913	30.9325
perfekt	1	7.47765	1.81–30.87	0.0174995	0.00541273	2.01192	0.723351	1.81149	30.8669
bin zufrieden	2	7.2866	1.77–30.06	0.0191286	0.00601432	1.98604	0.722984	1.76648	30.0567
toll ärztin	2	7.12082	1.73–29.39	0.0207842	0.00665283	1.96302	0.723364	1.725	29.3947
nett team	2	6.87468	2.16–21.92	0.00432631	0.00111963	1.92785	0.591618	2.15604	21.9204
jederzeit	1	6.78944	1.64–28.07	0.0249977	0.00817178	1.91537	0.724177	1.64211	28.0715
kompetent ärztin	2	6.77434	2.76–16.66	0.000190505	3.07057e-05	1.91314	0.458989	2.75529	16.6558
fühlen praxis	2	6.67264	1.61–27.65	0.0268537	0.00886994	1.89802	0.725256	1.61045	27.647
zeit hören	2	6.45857	1.56–26.75	0.0301362	0.010091	1.86541	0.725079	1.55932	26.7508
gesamt	1	6.31643	3.10–12.89	4.39762e-06	4.09313e-07	1.84315	0.363931	3.09519	12.8901
arzt zeit patient	3	6.28722	1.97–20.09	0.00693664	0.00192653	1.83852	0.592816	1.96718	20.0944
stets freundlich	2	6.25896	1.51–25.95	0.033295	0.0114888	1.83401	0.725633	1.50949	25.9522
aufheben	1	6.23384	4.34–8.95	2.95713e-21	3.18874e-23	1.82999	0.184352	4.34342	8.94703
nett schwester	2	6.20603	1.50–25.75	0.0344278	0.0119188	1.82552	0.725987	1.49569	25.7506
organisiert	1	6.00614	1.45–24.95	0.0387364	0.0136083	1.79278	0.726576	1.44584	24.95
tolle	1	6.00217	2.19–16.42	0.00202161	0.000481073	1.79212	0.513343	2.19453	16.4163
kompetent	1	5.90557	4.74–7.36	2.38981e-53	4.06892e-56	1.7759	0.112519	4.73679	7.36275
angenehm	1	5.87754	2.58–13.40	0.000160979	2.53985e-05	1.77114	0.420575	2.57748	13.4028
modern praxis	2	5.66567	1.36–23.58	0.047488	0.0171409	1.73443	0.727628	1.36107	23.5842
sup	1	5.63155	2.97–10.69	1.47315e-06	1.22902e-07	1.72838	0.326781	2.96802	10.6854
aufheben fühlen	2	5.618	2.28–13.86	0.000864474	0.000180058	1.72598	0.460817	2.27681	13.8624
stets	1	5.60088	2.85–11.00	5.861e-06	5.62151e-07	1.72292	0.344324	2.85208	10.9989
lieben	1	5.56769	1.74–17.86	0.0130062	0.00388266	1.71698	0.594617	1.73591	17.8576
dankbar	1	5.4864	2.00–15.07	0.00373601	0.000958735	1.70227	0.515471	1.99761	15.0683
arzt zeit	2	5.40314	2.85–10.26	2.84181e-06	2.51601e-07	1.68698	0.327156	2.84555	10.2595
kompetenter	1	5.18379	1.62–16.63	0.0182374	0.00567202	1.64554	0.594881	1.61538	16.6349
freundlich	1	5.12443	4.26–6.16	2.31878e-64	2.63198e-67	1.63402	0.0942699	4.25992	6.16438
atmosphäre	1	5.09701	1.59–16.34	0.0194265	0.00614107	1.62865	0.594366	1.58994	16.3399
zeit patient	2	5.04279	3.19–7.96	1.15211e-10	3.79242e-12	1.61796	0.232977	3.19416	7.96133
viele	1	4.95992	1.80–13.65	0.00693664	0.00192903	1.60139	0.516419	1.80256	13.6477
verständlich	1	4.94469	2.00–12.22	0.00224116	0.000538031	1.59831	0.461797	2.00009	12.2244
vieler dank	2	4.81479	1.95–11.91	0.00275825	0.000673125	1.57169	0.462222	1.94593	11.9132
professionell	1	4.77481	2.33–9.80	0.000129837	2.00546e-05	1.56335	0.366616	2.32748	9.79548
engagiert	1	4.76694	1.48–15.35	0.026843	0.00885118	1.56171	0.596583	1.48053	15.3484
ausführlich	1	4.7294	1.91–11.72	0.00321083	0.000790863	1.5538	0.462995	1.90852	11.7197
gründlich	1	4.69466	2.05–10.76	0.00119017	0.000256676	1.54642	0.42304	2.04882	10.7573
sympathisch	1	4.5857	2.13–9.89	0.000534539	0.000103146	1.52294	0.392201	2.12597	9.89131
beraten	1	4.55044	2.39–8.67	3.36462e-05	4.08643e-06	1.51522	0.328901	2.38829	8.67001
freundlich arzt	2	4.45243	1.94–10.22	0.00181413	0.000426249	1.49345	0.423881	1.93991	10.2191
freundlich hilfsbereit	2	4.28865	2.08–8.82	0.000414922	7.60611e-05	1.45597	0.367996	2.08485	8.82197
toll	1	4.25609	2.92–6.20	1.79474e-12	4.81296e-14	1.44835	0.192168	2.92034	6.20279
geduldig	1	4.19707	1.30–13.60	0.0465286	0.0167683	1.43439	0.599722	1.29554	13.5969
zuvorkommend	1	4.11151	2.08–8.12	0.000278172	4.73618e-05	1.41379	0.347516	2.08061	8.12479
schwester nett	2	4.05726	1.46–11.24	0.021942	0.00708571	1.40051	0.520095	1.46392	11.2447
super freundlich	2	4.04165	1.87–8.75	0.00169526	0.00039447	1.39665	0.394116	1.86672	8.75058
hervorragend	1	4.01545	1.95–8.27	0.000793694	0.000162613	1.39015	0.368645	1.94956	8.27048
super arzt	2	3.84926	1.54–9.60	0.0129484	0.00385807	1.34788	0.466469	1.5428	9.60382
freundlich personal	2	3.77923	1.51–9.44	0.0146452	0.00442182	1.32952	0.46709	1.51289	9.44056
einfühlsam	1	3.64759	2.14–6.21	1.68354e-05	1.8345e-06	1.29407	0.271245	2.14347	6.20718
fühlen	1	3.63502	2.86–4.62	4.52316e-24	3.85059e-26	1.29061	0.122032	2.86174	4.61724
vieler jahr	2	3.5535	1.64–7.72	0.00511305	0.00136097	1.26793	0.395882	1.63559	7.72036
top	1	3.48131	2.24–5.41	3.99847e-07	3.01814e-08	1.24741	0.225149	2.2392	5.41244
hilfsbereit	1	3.46475	2.23–5.39	4.49334e-07	3.44269e-08	1.24264	0.225227	2.22821	5.38753
nett kompetent	2	3.44046	1.90–6.24	0.000277562	4.6943e-05	1.23561	0.303563	1.89766	6.23756
kompetent arzt	2	3.41903	2.10–5.57	7.64318e-06	7.63451e-07	1.22936	0.248632	2.10021	5.566
nett ärztin	2	3.33421	1.33–8.37	0.0305228	0.0102898	1.20423	0.469316	1.32893	8.36531
danke	1	3.28512	2.11–5.11	1.61429e-06	1.36569e-07	1.1894	0.225701	2.11072	5.11295
super	1	3.23817	2.51–4.17	7.13386e-18	1.21462e-19	1.17501	0.129581	2.51188	4.17447
zufrieden	1	3.21738	2.41–4.29	6.37714e-14	1.4477e-15	1.16857	0.146413	2.41476	4.28678
weiterempfehlen	1	3.18807	1.80–5.66	0.000409746	7.46473e-05	1.15942	0.29271	1.79625	5.65833
familie	1	2.97211	1.28–6.92	0.033295	0.011476	1.08927	0.430907	1.27723	6.91608
unkompliziert	1	2.92917	1.41–6.09	0.0133914	0.00401285	1.07472	0.373536	1.40859	6.09122
fr dr	2	2.91876	1.33–6.38	0.02246	0.00728435	1.07116	0.399156	1.33484	6.38214
super nett	2	2.88505	1.58–5.25	0.00222121	0.000531981	1.05954	0.305862	1.58416	5.25422
praxis freundlich	2	2.86054	1.23–6.67	0.0420275	0.0149314	1.05101	0.431796	1.22714	6.66807
zeit	1	2.85748	2.39–3.42	2.60355e-28	1.32985e-30	1.04994	0.0913046	2.38926	3.41745
schnell termin	2	2.857	1.23–6.66	0.0422456	0.0150329	1.04977	0.431723	1.2258	6.65885
frau dr	2	2.8566	2.08–3.93	2.12507e-09	9.76906e-11	1.04963	0.162219	2.07858	3.92584
hausärztin	1	2.79944	1.57–4.99	0.00199513	0.000472173	1.02942	0.294451	1.57192	4.98555
betreuung	1	2.79808	1.40–5.59	0.0121442	0.00358398	1.02893	0.353266	1.40008	5.59198
praxis empfehlen	2	2.78302	1.39–5.56	0.0126706	0.0037681	1.02354	0.353315	1.39241	5.56242
fachlich	1	2.77012	1.69–4.53	0.000285684	4.89652e-05	1.01889	0.250927	1.69397	4.52994
ohr	1	2.7668	1.59–4.83	0.00152135	0.000340189	1.01769	0.284065	1.58554	4.82814
lösung	1	2.75708	1.26–6.04	0.0328904	0.0112315	1.01417	0.400003	1.25881	6.03864
hausarztpraxis	1	2.75542	1.26–6.04	0.033131	0.0113571	1.01357	0.400381	1.25712	6.03947
klasse	1	2.60613	1.25–5.44	0.0318255	0.010765	0.957866	0.375599	1.24819	5.44142
nett arzt	2	2.57562	1.33–4.98	0.0159886	0.00490003	0.946092	0.336265	1.33244	4.97871
nett	1	2.55247	2.12–3.08	8.34686e-21	9.4743e-23	0.93706	0.0954487	2.11696	3.07757
organisieren	1	2.54794	1.22–5.32	0.0368925	0.0128768	0.935285	0.376046	1.21925	5.32458
froh	1	2.513	1.49–4.24	0.00230612	0.000556831	0.921477	0.266955	1.48921	4.24061
vieler	1	2.45484	1.82–3.31	5.66399e-08	3.66456e-09	0.898061	0.152248	1.82149	3.30841
dresden	1	2.43964	1.21–4.90	0.0350326	0.012168	0.891849	0.35571	1.21489	4.89904
fr	1	2.39624	1.27–4.51	0.0209087	0.00670454	0.873899	0.322332	1.27396	4.50718
sowohl	1	2.3583	1.17–4.74	0.0447936	0.0161076	0.857942	0.356515	1.17254	4.7432
dr	1	2.21472	1.88–2.61	3.70478e-19	5.04624e-21	0.795124	0.0845138	1.87663	2.61371
beratung	1	2.01007	1.16–3.48	0.0358855	0.0125049	0.69817	0.27954	1.16215	3.47665
ärztin	1	1.86416	1.55–2.25	1.50723e-09	6.58663e-11	0.62281	0.0953799	1.5463	2.24736
erklären	1	1.67709	1.16–2.43	0.0200524	0.0063503	0.517062	0.189461	1.15687	2.43125
helfen	1	1.6111	1.19–2.18	0.00676995	0.00186731	0.476918	0.153322	1.19292	2.17587
schnell	1	1.53143	1.17–2.00	0.00662161	0.00181822	0.426202	0.136672	1.17155	2.00187
frau	1	1.38268	1.15–1.66	0.00252343	0.000611523	0.32402	0.0945644	1.14875	1.66424
schwester	1	1.31079	1.05–1.63	0.0418081	0.0147823	0.270629	0.111019	1.05446	1.62942
behandeln	1	0.742886	0.59–0.93	0.0287329	0.00955591	-0.297213	0.114688	0.593333	0.930136
hausarzt	1	0.735668	0.59–0.91	0.0181	0.005619	-0.306976	0.110853	0.592001	0.914201
patient	1	0.715155	0.62–0.82	2.19114e-05	2.48711e-06	-0.335256	0.071192	0.622014	0.822242
erfahrung	1	0.634039	0.45–0.89	0.0259846	0.00852388	-0.455645	0.173211	0.451519	0.89034
problem	1	0.628019	0.49–0.80	0.000791315	0.000161227	-0.465185	0.12329	0.493204	0.799685
absolut	1	0.620556	0.47–0.82	0.00336565	0.000836637	-0.47714	0.14284	0.469022	0.821048
echt	1	0.597799	0.39–0.91	0.0490286	0.0177249	-0.514501	0.216969	0.390722	0.914624
aufnehmen	1	0.576611	0.37–0.91	0.0494	0.0179432	-0.550587	0.232631	0.36548	0.909708
untersuchung	1	0.575975	0.42–0.80	0.00355608	0.000892046	-0.551691	0.166045	0.415971	0.797525
mann	1	0.550308	0.35–0.85	0.0232742	0.00758195	-0.597277	0.223688	0.354976	0.853125
empfang	1	0.526195	0.40–0.70	7.88745e-05	1.09672e-05	-0.642084	0.146022	0.39523	0.700556
untersuchen	1	0.52424	0.35–0.79	0.00637384	0.00172911	-0.645807	0.206117	0.350009	0.7852
umgang	1	0.520467	0.31–0.87	0.0358855	0.0124919	-0.653029	0.261428	0.311789	0.86881
urlaub	1	0.505625	0.34–0.76	0.00445525	0.00116059	-0.681959	0.209937	0.335063	0.763012
diagnose	1	0.498851	0.35–0.71	0.000471462	8.90798e-05	-0.695448	0.177475	0.35229	0.706384
dame empfang	2	0.49572	0.28–0.89	0.0491148	0.0178027	-0.701744	0.296132	0.277436	0.885747
geben	1	0.495107	0.41–0.60	4.76123e-11	1.48619e-12	-0.702982	0.0993506	0.407502	0.601544
situation	1	0.489441	0.28–0.86	0.0388575	0.0136729	-0.714492	0.289767	0.277361	0.863684
eindruck	1	0.486988	0.30–0.80	0.0149138	0.0045283	-0.719515	0.253457	0.296327	0.800324
weg	1	0.483075	0.31–0.76	0.00527857	0.00141102	-0.727583	0.227912	0.309038	0.755122
beschwerde	1	0.478525	0.33–0.68	0.000302013	5.2278e-05	-0.737046	0.182202	0.33482	0.68391
wartezimmer	1	0.468138	0.34–0.64	2.34522e-05	2.71429e-06	-0.758992	0.161786	0.340925	0.642819
möchten	1	0.457737	0.33–0.64	3.15103e-05	3.79125e-06	-0.781459	0.169055	0.328635	0.637557
versuchen	1	0.456599	0.31–0.67	0.000414868	7.58158e-05	-0.783951	0.198105	0.309674	0.673232
termin	1	0.452273	0.38–0.54	1.65118e-17	2.99874e-19	-0.793469	0.0884703	0.380271	0.537908
einfach	1	0.451469	0.37–0.56	2.76062e-12	7.79378e-14	-0.795249	0.106406	0.366483	0.556163
job	1	0.442121	0.27–0.72	0.00381081	0.000981901	-0.816171	0.24765	0.272105	0.718365
wert	1	0.434709	0.23–0.82	0.0285517	0.00947942	-0.833079	0.321124	0.231661	0.815726
herr doktor	2	0.432258	0.22–0.85	0.0423291	0.0150866	-0.838732	0.345116	0.219773	0.850182
jung	1	0.430928	0.27–0.68	0.00159077	0.000362334	-0.841814	0.23606	0.271311	0.684453
persönlich	1	0.428638	0.29–0.63	9.86046e-05	1.44381e-05	-0.847143	0.195325	0.292298	0.628571
komplett	1	0.427204	0.24–0.75	0.0108439	0.00317564	-0.850493	0.288283	0.242798	0.751669
bewertung	1	0.423984	0.28–0.64	0.000223438	3.67747e-05	-0.858059	0.20792	0.282075	0.637287
ziemlich	1	0.419565	0.21–0.82	0.0340161	0.011757	-0.868536	0.344745	0.213475	0.824618
trotz	1	0.418309	0.31–0.56	6.46029e-08	4.25309e-09	-0.871536	0.148371	0.312753	0.55949
nochmal	1	0.413522	0.24–0.72	0.0064679	0.00176564	-0.883044	0.282388	0.237753	0.719238
krankheit	1	0.408837	0.23–0.71	0.0060584	0.0016401	-0.894438	0.284068	0.234286	0.713434
halten	1	0.407873	0.24–0.70	0.0045451	0.00119431	-0.8968	0.27677	0.237101	0.701643
liegen	1	0.405577	0.26–0.64	0.00047737	9.0489e-05	-0.902443	0.230523	0.258136	0.637233
allgemein	1	0.401184	0.23–0.71	0.00640757	0.00174554	-0.913336	0.291761	0.22646	0.710715
anmeldung	1	0.4003	0.25–0.64	0.000649757	0.000128329	-0.915541	0.239067	0.250546	0.639563
schwer	1	0.39887	0.24–0.66	0.00152056	0.000339079	-0.919119	0.256489	0.24127	0.659417
mensch	1	0.397106	0.30–0.53	8.38719e-09	4.56964e-10	-0.923551	0.148166	0.29702	0.530919
sogar	1	0.397042	0.26–0.60	6.32633e-05	8.57416e-06	-0.923713	0.207561	0.264337	0.59637
möglichkeit	1	0.396231	0.21–0.75	0.0149138	0.0045273	-0.925757	0.3261	0.209106	0.750811
fast	1	0.393186	0.26–0.59	3.57303e-05	4.40038e-06	-0.933472	0.203304	0.263963	0.585671
erwarten	1	0.391389	0.19–0.80	0.0295275	0.00983691	-0.938053	0.363374	0.191999	0.797845
sohn	1	0.389559	0.20–0.74	0.0137831	0.00413807	-0.94274	0.328774	0.20451	0.742047
wissen	1	0.389468	0.29–0.53	3.81725e-08	2.38308e-09	-0.942973	0.157971	0.285762	0.530811
sache	1	0.389146	0.22–0.68	0.00373601	0.000958638	-0.9438	0.285793	0.22225	0.681373
eher	1	0.38677	0.24–0.64	0.000864474	0.000178498	-0.949926	0.253472	0.235338	0.635642
stellen	1	0.383041	0.26–0.57	1.3021e-05	1.3893e-06	-0.959614	0.198821	0.259421	0.565567
leben	1	0.380108	0.22–0.65	0.00152056	0.00033915	-0.967299	0.269939	0.22394	0.645185
wechseln	1	0.37843	0.26–0.56	1.06004e-05	1.10095e-06	-0.971723	0.199423	0.255996	0.55942
arbeiten	1	0.376198	0.25–0.57	4.44193e-05	5.54611e-06	-0.977639	0.215197	0.246739	0.573583
punkt	1	0.373971	0.20–0.72	0.0105454	0.00304694	-0.983576	0.331957	0.195106	0.716813
lage	1	0.370753	0.19–0.74	0.0157419	0.00481548	-0.992219	0.35196	0.18599	0.739059
gespräch	1	0.3693	0.24–0.58	0.000105642	1.55701e-05	-0.996146	0.230564	0.235028	0.580283
erreichbarkeit	1	0.367502	0.24–0.57	7.71508e-05	1.06838e-05	-1.00103	0.227359	0.235357	0.573841
ahnung	1	0.366074	0.17–0.80	0.0347993	0.0120672	-1.00492	0.400338	0.16703	0.802314
dauern	1	0.365826	0.19–0.69	0.0067106	0.00184713	-1.0056	0.322952	0.194255	0.688932
interesse	1	0.364036	0.16–0.83	0.0436027	0.0155653	-1.0105	0.417744	0.160529	0.825535
notfall	1	0.363424	0.21–0.64	0.00202161	0.000481883	-1.01218	0.289972	0.205866	0.641568
glauben	1	0.361471	0.16–0.79	0.0324728	0.0110209	-1.01757	0.400299	0.164942	0.792163
erleben	1	0.35917	0.25–0.52	4.57952e-07	3.53471e-08	-1.02396	0.185747	0.249568	0.516906
muss	1	0.358123	0.26–0.50	1.75251e-08	1.00456e-09	-1.02688	0.168102	0.257597	0.497878
vollkommen	1	0.35743	0.16–0.78	0.0303196	0.0101963	-1.02882	0.400458	0.163048	0.783552
somit	1	0.356416	0.18–0.72	0.0126028	0.0037408	-1.03166	0.355838	0.177444	0.715901
pünktlich	1	0.3527	0.17–0.75	0.0212652	0.00685507	-1.04214	0.385434	0.165698	0.750747
mittlerweile	1	0.350342	0.20–0.61	0.00113904	0.000243712	-1.04884	0.285884	0.200052	0.613539
besuch	1	0.34768	0.22–0.54	2.66711e-05	3.1636e-06	-1.05647	0.226715	0.222944	0.542206
rufen	1	0.345737	0.21–0.58	0.000320446	5.61963e-05	-1.06208	0.263658	0.206213	0.579664
hab	1	0.34555	0.23–0.52	3.41962e-06	3.10522e-07	-1.06262	0.207666	0.230007	0.519135
mussen	1	0.342709	0.24–0.48	1.75509e-08	1.02596e-09	-1.07087	0.1754	0.243009	0.483314
hausarzt urlaub	2	0.342662	0.14–0.82	0.0446605	0.016019	-1.07101	0.444683	0.143332	0.819195
aber	1	0.341778	0.14–0.82	0.0437227	0.015633	-1.07359	0.444116	0.143121	0.816175
bekommen	1	0.33949	0.27–0.43	5.35602e-19	8.51127e-21	-1.08031	0.115503	0.270713	0.425741
raum	1	0.339436	0.18–0.65	0.00477784	0.00126089	-1.08047	0.335057	0.176016	0.654582
telefonisch erreichbarkeit	2	0.336802	0.18–0.64	0.00339474	0.000845794	-1.08826	0.326084	0.177749	0.638181
paar	1	0.335524	0.20–0.55	0.000122866	1.88273e-05	-1.09206	0.255253	0.203445	0.553348
brauchen	1	0.333969	0.23–0.48	4.66529e-08	2.96545e-09	-1.09671	0.184833	0.232473	0.479777
neu hausarzt	2	0.332873	0.18–0.62	0.00228	0.00054865	-1.09999	0.318303	0.178375	0.621189
haben	1	0.332211	0.21–0.52	1.04676e-05	1.08121e-06	-1.10199	0.22599	0.213327	0.517345
neu	1	0.331371	0.26–0.43	3.60818e-16	7.16722e-18	-1.10452	0.12825	0.257719	0.426073
enttäuschen	1	0.330675	0.15–0.73	0.020402	0.00650733	-1.10662	0.406688	0.149012	0.733804
ärztlich	1	0.330675	0.15–0.73	0.020402	0.00650728	-1.10662	0.406687	0.149012	0.733804
innerhalb	1	0.330405	0.18–0.61	0.00159077	0.00036034	-1.10743	0.310419	0.17981	0.607129
schauen	1	0.329004	0.18–0.60	0.00137479	0.000301955	-1.11169	0.307638	0.180026	0.601267
handeln	1	0.327625	0.18–0.61	0.00192364	0.000454161	-1.11589	0.31824	0.175584	0.611319
stern abzug	2	0.325439	0.13–0.80	0.0420275	0.0149077	-1.12258	0.461092	0.13182	0.80345
bewerten	1	0.324547	0.13–0.79	0.0370521	0.0129745	-1.12532	0.452944	0.133575	0.788554
vater	1	0.324547	0.13–0.79	0.0370521	0.0129745	-1.12532	0.452944	0.133575	0.788554
rezension	1	0.32116	0.17–0.60	0.00174315	0.000407678	-1.13582	0.3213	0.17109	0.602861
mal	1	0.31953	0.27–0.38	3.54309e-32	1.60867e-34	-1.14091	0.0931084	0.266229	0.383501
ansonsten	1	0.318702	0.17–0.59	0.00119346	0.000258064	-1.1435	0.312934	0.172588	0.588518
beschweren	1	0.31736	0.14–0.74	0.024034	0.0078431	-1.14772	0.431676	0.136177	0.739609
öffnungszeit	1	0.316902	0.18–0.55	0.000277785	4.71383e-05	-1.14916	0.282392	0.1822	0.551192
patient aufnehmen	2	0.315028	0.13–0.77	0.0319974	0.0108413	-1.1551	0.453375	0.129547	0.766071
arzt erleben	2	0.313441	0.13–0.73	0.022443	0.00726021	-1.16014	0.432137	0.134374	0.731136
bringen	1	0.312476	0.18–0.55	0.000264804	4.43344e-05	-1.16323	0.28485	0.178792	0.546118
minute	1	0.312262	0.23–0.43	7.48334e-11	2.37836e-12	-1.16391	0.166029	0.225524	0.432361
sehen	1	0.311674	0.22–0.44	2.19123e-10	7.8347e-12	-1.1658	0.1704	0.223179	0.435259
drauf	1	0.309273	0.17–0.56	0.000641195	0.000126274	-1.17353	0.306116	0.169735	0.563525
halt	1	0.309208	0.13–0.72	0.0207421	0.00662757	-1.17374	0.432317	0.132512	0.721517
medikament	1	0.305834	0.19–0.48	3.77158e-06	3.46762e-07	-1.18471	0.232475	0.193909	0.482362
empathie	1	0.305252	0.17–0.56	0.000550942	0.000107249	-1.18662	0.306337	0.167455	0.556438
akutsprechstunde	1	0.304753	0.18–0.53	0.000154603	2.43048e-05	-1.18825	0.281499	0.175522	0.529133
erreichbar	1	0.304497	0.18–0.51	5.35397e-05	7.0495e-06	-1.1891	0.264703	0.181244	0.511567
grund	1	0.30443	0.20–0.46	1.62789e-07	1.13638e-08	-1.18931	0.208323	0.202376	0.457947
schreiben	1	0.304218	0.20–0.47	5.8307e-07	4.5997e-08	-1.19001	0.217706	0.19855	0.466123
etc	1	0.302773	0.14–0.66	0.00913516	0.00260782	-1.19477	0.396862	0.139092	0.659073
dran	1	0.302582	0.21–0.43	7.61421e-10	3.06816e-11	-1.1954	0.179942	0.212654	0.430539
warten	1	0.302249	0.24–0.38	1.96708e-24	1.56295e-26	-1.1965	0.112241	0.242562	0.376622
beruf	1	0.302178	0.16–0.56	0.000783757	0.000159242	-1.19674	0.316916	0.162367	0.562377
zeigen	1	0.302168	0.17–0.54	0.000356724	6.3773e-05	-1.19677	0.299313	0.168062	0.543287
einzig	1	0.299462	0.18–0.50	3.41621e-05	4.16848e-06	-1.20577	0.261964	0.179206	0.500414
lesen	1	0.297184	0.16–0.56	0.000885677	0.000185479	-1.2134	0.324612	0.157293	0.561488
blutabnahme	1	0.297065	0.11–0.78	0.0378754	0.0132843	-1.2138	0.490217	0.11365	0.776484
name	1	0.295622	0.14–0.64	0.00762448	0.00213762	-1.21867	0.396908	0.135794	0.643565
anbieten	1	0.295494	0.14–0.63	0.00533794	0.00142991	-1.21911	0.38234	0.139667	0.625177
ort	1	0.295405	0.17–0.50	5.32359e-05	6.97928e-06	-1.21941	0.271322	0.173566	0.502773
normal	1	0.295084	0.16–0.56	0.000834539	0.000171455	-1.2205	0.324795	0.156125	0.55772
dame	1	0.294624	0.21–0.41	3.36224e-12	9.73181e-14	-1.22206	0.164156	0.213568	0.406443
sprechen	1	0.293132	0.18–0.48	6.53e-06	6.34242e-07	-1.22713	0.246388	0.180856	0.475109
annehmen	1	0.292886	0.16–0.54	0.000399437	7.20891e-05	-1.22797	0.309369	0.15972	0.53708
erhalten	1	0.292408	0.17–0.50	6.38235e-05	8.69332e-06	-1.22961	0.27648	0.170077	0.502729
vorher	1	0.290893	0.17–0.49	2.21781e-05	2.52996e-06	-1.2348	0.262405	0.173928	0.486516
fest	1	0.290551	0.10–0.81	0.0491148	0.0178118	-1.23597	0.521617	0.104523	0.807666
hinweis	1	0.288632	0.13–0.63	0.00640757	0.00174356	-1.2426	0.396901	0.132586	0.628339
impfen	1	0.288312	0.13–0.66	0.0106802	0.00312163	-1.24371	0.420813	0.126374	0.657757
teil	1	0.287724	0.12–0.68	0.0153368	0.00468287	-1.24575	0.440495	0.121344	0.682234
unbedingt	1	0.284396	0.10–0.79	0.0443328	0.0158763	-1.25739	0.521359	0.102361	0.790158
morgens	1	0.283958	0.12–0.67	0.0142864	0.00430537	-1.25893	0.440975	0.119643	0.673938
mal arzt	2	0.282822	0.11–0.70	0.020345	0.00646605	-1.26294	0.463776	0.113956	0.70192
rezeption	1	0.282717	0.18–0.45	1.59265e-06	1.33775e-07	-1.26331	0.239553	0.176783	0.452131
knapp	1	0.280926	0.12–0.64	0.0090468	0.00257233	-1.26966	0.421158	0.123054	0.64134
reden	1	0.280717	0.15–0.51	0.000194425	3.15582e-05	-1.27041	0.305246	0.154326	0.510622
medikament verschreiben	2	0.28033	0.11–0.73	0.0282008	0.00934692	-1.27179	0.489319	0.107437	0.731453
bzw	1	0.279146	0.17–0.46	6.25031e-06	6.03038e-07	-1.27602	0.255703	0.169111	0.460777
diagnostizieren	1	0.278081	0.11–0.69	0.0185157	0.00576908	-1.27984	0.463606	0.112083	0.689923
termin stunde	2	0.277137	0.11–0.69	0.0178648	0.00553587	-1.28324	0.462584	0.111927	0.686205
teilweise	1	0.27611	0.14–0.56	0.00168709	0.000391612	-1.28696	0.362965	0.135556	0.562399
kopf	1	0.275787	0.11–0.72	0.0260227	0.00855117	-1.28813	0.489876	0.10558	0.720385
benötigen	1	0.275424	0.15–0.49	0.000105663	1.56515e-05	-1.28944	0.298529	0.153422	0.494442
fall	1	0.274435	0.19–0.40	1.31092e-09	5.57995e-11	-1.29304	0.197273	0.186431	0.403982
aufsuchen	1	0.27346	0.13–0.56	0.00157309	0.000355328	-1.2966	0.36307	0.134228	0.557115
information	1	0.273447	0.12–0.62	0.00743847	0.0020798	-1.29665	0.421181	0.119772	0.624296
auge	1	0.27324	0.15–0.49	0.000111052	1.68279e-05	-1.29741	0.301492	0.151324	0.493376
system	1	0.272819	0.11–0.68	0.0162755	0.00499718	-1.29895	0.462717	0.110155	0.67569
mehrmals	1	0.271229	0.11–0.64	0.0105454	0.0030583	-1.30479	0.440537	0.114378	0.643175
ewig	1	0.270594	0.14–0.53	0.000655606	0.000129856	-1.30714	0.341581	0.138535	0.528539
fazit	1	0.270144	0.13–0.58	0.0030894	0.0007592	-1.3088	0.388685	0.126107	0.578695
meinung	1	0.268109	0.18–0.40	5.67749e-09	2.96441e-10	-1.31636	0.208926	0.17802	0.403787
interessieren	1	0.268034	0.13–0.55	0.0013163	0.000287614	-1.31664	0.363091	0.131559	0.546083
respekt	1	0.267882	0.15–0.48	8.93174e-05	1.27234e-05	-1.31721	0.301779	0.148274	0.483975
termin warten	2	0.267642	0.13–0.54	0.00128629	0.000279596	-1.31811	0.362764	0.131451	0.544936
akut	1	0.26749	0.17–0.42	1.80029e-07	1.26695e-08	-1.31867	0.231734	0.169844	0.421273
extrem	1	0.267459	0.16–0.45	5.03153e-06	4.74027e-07	-1.31879	0.261844	0.160092	0.446831
weshalb	1	0.26445	0.10–0.71	0.0250997	0.00821938	-1.3301	0.50327	0.0986168	0.709145
denken	1	0.263369	0.17–0.41	9.90805e-08	6.63536e-09	-1.3342	0.230038	0.167784	0.413406
arzt suchen	2	0.263228	0.13–0.55	0.0016166	0.000373415	-1.33474	0.375116	0.12619	0.549082
deutlich	1	0.263184	0.14–0.49	0.000150838	2.36272e-05	-1.3349	0.315764	0.141734	0.488701
aufgrund	1	0.262707	0.16–0.43	1.03453e-06	8.57216e-08	-1.33672	0.249636	0.161056	0.428516
stehen	1	0.262147	0.19–0.37	6.10632e-13	1.52485e-14	-1.33885	0.174206	0.186319	0.368835
anderer arzt	2	0.261776	0.18–0.38	2.22038e-11	6.67878e-13	-1.34027	0.186514	0.181621	0.377307
tresen	1	0.261394	0.12–0.59	0.00435801	0.00113279	-1.34173	0.412169	0.116533	0.586328
min	1	0.260519	0.15–0.45	1.88139e-05	2.09281e-06	-1.34508	0.283518	0.149453	0.454124
sowieso	1	0.2599	0.10–0.70	0.0230801	0.00750561	-1.34746	0.503999	0.0967816	0.69794
person	1	0.259895	0.16–0.43	2.40135e-06	2.09879e-07	-1.34748	0.259611	0.156247	0.432298
vorherig	1	0.259283	0.10–0.66	0.0149138	0.00451667	-1.34984	0.475357	0.102127	0.658273
empfangsdamen	1	0.259234	0.10–0.69	0.02246	0.00729123	-1.35002	0.503131	0.0966982	0.694971
völlig	1	0.258871	0.15–0.43	3.36194e-06	3.03376e-07	-1.35142	0.263881	0.154335	0.434214
helferin	1	0.255514	0.09–0.74	0.0332651	0.0114219	-1.36448	0.539422	0.0887667	0.735495
musste	1	0.255158	0.09–0.73	0.0328904	0.0112559	-1.36587	0.538879	0.0887373	0.733691
jeglicher	1	0.255158	0.09–0.73	0.0328904	0.0112558	-1.36587	0.538879	0.0887374	0.73369
verdienen	1	0.255086	0.14–0.47	8.69801e-05	1.22424e-05	-1.36615	0.312391	0.138285	0.470542
unnötig	1	0.254929	0.11–0.62	0.00869894	0.00245803	-1.36677	0.451308	0.105259	0.61742
arzt mal	2	0.254835	0.11–0.59	0.00555886	0.00149225	-1.36714	0.430434	0.109614	0.59245
vorab	1	0.254796	0.09–0.73	0.0325702	0.0110908	-1.36729	0.538341	0.0887047	0.731876
telefonische	1	0.254796	0.09–0.73	0.0325702	0.0110909	-1.36729	0.538342	0.0887046	0.731877
fehlen	1	0.254779	0.13–0.48	0.000185879	2.98546e-05	-1.36736	0.327545	0.134076	0.484145
t	1	0.254721	0.10–0.65	0.0133851	0.00400339	-1.36759	0.475204	0.100361	0.646497
auto	1	0.254133	0.09–0.68	0.020345	0.00645454	-1.3699	0.502946	0.0948297	0.681047
vergessen	1	0.253559	0.13–0.51	0.000611114	0.000120003	-1.37216	0.356764	0.126007	0.510227
anruf	1	0.253119	0.13–0.49	0.000267932	4.50101e-05	-1.37389	0.336728	0.130827	0.489727
erscheinen	1	0.253083	0.13–0.50	0.000399517	7.23302e-05	-1.37404	0.346237	0.128393	0.498869
nächster	1	0.251346	0.16–0.39	2.571e-08	1.51751e-09	-1.38093	0.228536	0.160597	0.393373
kritik	1	0.250535	0.10–0.64	0.0121586	0.00359514	-1.38416	0.475384	0.0986763	0.636097
sprechstunde	1	0.250449	0.15–0.43	3.45625e-06	3.15809e-07	-1.3845	0.27074	0.14732	0.425773
hausarzt wechseln	2	0.250366	0.09–0.67	0.0191692	0.00604887	-1.38483	0.50447	0.0931454	0.67296
abfertigen	1	0.250095	0.10–0.60	0.00743847	0.00208125	-1.38592	0.450209	0.103485	0.604407
letzter jahr	2	0.250059	0.09–0.67	0.0189899	0.00595995	-1.38606	0.504025	0.0931124	0.671549
burfeind	1	0.250059	0.09–0.67	0.0189899	0.00595995	-1.38606	0.504025	0.0931124	0.671549
rest	1	0.249955	0.10–0.63	0.0118433	0.00348846	-1.38647	0.474647	0.0985904	0.63371
deutschland	1	0.249762	0.09–0.72	0.0301362	0.0100792	-1.38725	0.539134	0.0868172	0.718533
frau dr <name of physician>	3	0.249416	0.09–0.72	0.0297549	0.00992956	-1.38863	0.53859	0.0867894	0.716773
raus	1	0.246729	0.12–0.50	0.000471462	8.91016e-05	-1.39947	0.357143	0.122522	0.496851
kommentar	1	0.246189	0.12–0.51	0.000711522	0.00014295	-1.40166	0.368565	0.119547	0.506988
anderer patient	2	0.244523	0.13–0.46	0.000112681	1.71387e-05	-1.40845	0.327604	0.128664	0.46471
anderer	1	0.243823	0.20–0.30	2.8988e-41	9.87105e-44	-1.41131	0.101766	0.199733	0.297645
akzeptieren	1	0.242422	0.08–0.76	0.0419063	0.0148408	-1.41707	0.581665	0.0775264	0.758045
setzen	1	0.241979	0.12–0.48	0.000254615	4.23394e-05	-1.4189	0.346553	0.122683	0.477277
leute	1	0.241489	0.15–0.39	5.65337e-08	3.6256e-09	-1.42093	0.240818	0.150629	0.387156
haus	1	0.240334	0.15–0.39	8.04666e-08	5.34313e-09	-1.42573	0.244294	0.148891	0.387938
frei	1	0.240304	0.12–0.49	0.000460914	8.5277e-05	-1.42585	0.362898	0.117993	0.489403
lässt	1	0.239868	0.15–0.40	3.14503e-07	2.3204e-08	-1.42767	0.255568	0.145354	0.395837
zumindest	1	0.238845	0.12–0.48	0.000338428	5.99635e-05	-1.43194	0.35683	0.11868	0.480679
fahren	1	0.237692	0.13–0.42	6.9181e-06	6.79246e-07	-1.43678	0.289253	0.134833	0.419017
alt	1	0.237355	0.15–0.37	2.00347e-09	9.09635e-11	-1.4382	0.221901	0.153643	0.366677
verschreiben	1	0.234771	0.15–0.36	1.1709e-09	4.91751e-11	-1.44915	0.220456	0.152401	0.361659
wartebereich	1	0.233141	0.11–0.50	0.000864474	0.000179426	-1.45611	0.388675	0.108836	0.499419
antibiotikum	1	0.230657	0.11–0.49	0.000793694	0.000162571	-1.46682	0.388971	0.107614	0.494385
stern	1	0.22897	0.18–0.30	6.53346e-28	4.07878e-30	-1.47416	0.129288	0.177716	0.295006
there	1	0.228634	0.08–0.64	0.0153368	0.00468097	-1.47563	0.521756	0.0822267	0.635723
bisschen	1	0.227258	0.09–0.59	0.00877403	0.00248973	-1.48167	0.489875	0.0870018	0.593621
heraus	1	0.227258	0.09–0.59	0.00877403	0.00248979	-1.48167	0.489877	0.0870016	0.593622
anderer praxis	2	0.22609	0.12–0.41	1.07856e-05	1.12631e-06	-1.48682	0.305416	0.124253	0.411393
arzt einfach	2	0.224119	0.08–0.62	0.0138691	0.00417176	-1.49558	0.522039	0.0805584	0.623517
recht	1	0.22354	0.09–0.58	0.00800772	0.00225416	-1.49816	0.490473	0.0854785	0.584595
vorne	1	0.223331	0.10–0.49	0.000982293	0.000207385	-1.4991	0.404087	0.101154	0.493077
daraufhin	1	0.223059	0.10–0.49	0.000959872	0.000201562	-1.50032	0.403632	0.101121	0.492037
rücken	1	0.222856	0.09–0.55	0.00457822	0.00120562	-1.50123	0.463694	0.0898089	0.553003
vermutlich	1	0.22264	0.09–0.55	0.00453621	0.00118682	-1.5022	0.463351	0.0897823	0.552098
erkältung	1	0.22264	0.09–0.55	0.00453621	0.00118683	-1.5022	0.463352	0.0897823	0.552098
suchen	1	0.222105	0.17–0.30	1.36134e-21	1.3907e-23	-1.50461	0.150324	0.165424	0.298206
woanders	1	0.222065	0.09–0.53	0.0026164	0.000637023	-1.50478	0.440595	0.0936351	0.526651
corona	1	0.221347	0.14–0.34	4.84621e-10	1.89778e-11	-1.50802	0.224619	0.142519	0.343775
bevor	1	0.220409	0.10–0.47	0.000420821	7.73814e-05	-1.51227	0.382624	0.10412	0.466579
gehören	1	0.219494	0.11–0.43	8.91571e-05	1.265e-05	-1.51643	0.347321	0.111116	0.433579
testen	1	0.219395	0.07–0.66	0.0211112	0.00679345	-1.51688	0.560396	0.0731489	0.658029
warteschlange	1	0.219395	0.07–0.66	0.0211112	0.00679345	-1.51688	0.560396	0.0731489	0.658029
art weise	2	0.218744	0.09–0.54	0.00396084	0.00102281	-1.51985	0.46278	0.0883102	0.54183
sprechzeit	1	0.218691	0.08–0.57	0.00679127	0.0018809	-1.5201	0.489025	0.0838618	0.570292
schließlich	1	0.215371	0.09–0.53	0.00360785	0.000909129	-1.53539	0.462853	0.0869357	0.533551
behandlungszimmer	1	0.215119	0.08–0.60	0.0110258	0.0032414	-1.53657	0.521955	0.0773359	0.598377
geh	1	0.21487	0.08–0.60	0.0108711	0.00318977	-1.53772	0.521468	0.0773202	0.597116
raten	1	0.21476	0.09–0.53	0.00357256	0.000898209	-1.53823	0.463239	0.0866236	0.532439
fertig	1	0.214427	0.07–0.64	0.0191319	0.00602621	-1.53979	0.560666	0.0714547	0.643469
dienst	1	0.214123	0.07–0.64	0.0189529	0.00592681	-1.54121	0.560071	0.0714365	0.641808
selber	1	0.213974	0.13–0.34	3.62144e-09	1.72645e-10	-1.5419	0.24153	0.13328	0.343522
freund	1	0.213776	0.06–0.71	0.033295	0.0114807	-1.54283	0.610365	0.0646257	0.707149
vertretung	1	0.213594	0.14–0.34	7.26748e-10	2.88719e-11	-1.54368	0.232055	0.135538	0.336603
früh	1	0.213575	0.12–0.37	5.36053e-07	4.19837e-08	-1.54377	0.281591	0.122986	0.370891
absolut empfehlen	2	0.213159	0.10–0.46	0.000526274	0.000100954	-1.54572	0.397532	0.0977952	0.464611
führen	1	0.212959	0.10–0.45	0.000302013	5.22289e-05	-1.54666	0.382322	0.10066	0.450542
entscheiden	1	0.212875	0.09–0.48	0.000884707	0.000184774	-1.54705	0.413763	0.094607	0.478991
wort	1	0.212515	0.14–0.33	3.59253e-10	1.36606e-11	-1.54874	0.229054	0.135649	0.332939
hoffen	1	0.212302	0.12–0.37	4.80895e-07	3.73908e-08	-1.54975	0.281631	0.122243	0.368709
sagen	1	0.211669	0.17–0.26	3.07161e-44	8.71625e-47	-1.55273	0.108099	0.171255	0.261622
symptom	1	0.211023	0.12–0.36	1.45237e-07	9.8913e-09	-1.55579	0.271394	0.123969	0.359207
stundenlang	1	0.210666	0.08–0.59	0.00980232	0.00282607	-1.55748	0.521586	0.0757899	0.585568
vorbeikommen	1	0.210666	0.08–0.59	0.00980232	0.00282609	-1.55748	0.521586	0.0757898	0.585569
leiden	1	0.210546	0.10–0.46	0.000470217	8.83325e-05	-1.55805	0.397402	0.096621	0.458799
abhören	1	0.210421	0.08–0.58	0.00968131	0.00278019	-1.55865	0.521103	0.0757734	0.584333
franke	1	0.210421	0.08–0.58	0.00968131	0.00278022	-1.55865	0.521104	0.0757733	0.584334
website	1	0.209569	0.07–0.63	0.0172701	0.00533198	-1.5627	0.56086	0.0698094	0.62913
monat	1	0.208106	0.13–0.34	5.2099e-09	2.66113e-10	-1.56971	0.248477	0.127872	0.338681
mensch helfen	2	0.208017	0.06–0.69	0.0302305	0.0101397	-1.57014	0.610704	0.062843	0.688557
dringend	1	0.207684	0.10–0.41	6.32633e-05	8.58111e-06	-1.57174	0.353188	0.103935	0.414994
vertretungsarzt	1	0.206542	0.09–0.48	0.00121164	0.000262682	-1.57725	0.432175	0.0885389	0.481818
obwohl	1	0.206378	0.15–0.28	2.34564e-22	2.2631e-24	-1.57805	0.154906	0.152337	0.27959
blut abnehmen	2	0.206327	0.07–0.57	0.00869894	0.00245861	-1.57829	0.521165	0.0742902	0.573036
überfüllt	1	0.206298	0.09–0.48	0.00118668	0.000255252	-1.57844	0.431628	0.0885288	0.480733
apotheke	1	0.206172	0.09–0.48	0.00117279	0.000251598	-1.57905	0.431359	0.0885216	0.480186
privat	1	0.205756	0.10–0.41	5.73482e-05	7.61605e-06	-1.58106	0.353255	0.102957	0.411196
woche	1	0.205526	0.14–0.30	3.92201e-14	8.68095e-16	-1.58218	0.196686	0.13978	0.302197
auskunft	1	0.205507	0.08–0.50	0.00202213	0.000483153	-1.58227	0.453383	0.0845084	0.499752
definitiv	1	0.205222	0.10–0.42	9.63973e-05	1.40602e-05	-1.58366	0.364654	0.100421	0.419395
ansprechen	1	0.204329	0.07–0.61	0.0149762	0.00455575	-1.58803	0.55978	0.0682079	0.612102
neu patient	2	0.203901	0.13–0.33	8.65593e-10	3.53704e-11	-1.59012	0.240117	0.127359	0.326446
psychisch	1	0.203567	0.09–0.47	0.00107329	0.000229034	-1.59176	0.432	0.0872934	0.474715
ständig	1	0.203521	0.10–0.41	4.95995e-05	6.37919e-06	-1.59198	0.352723	0.101945	0.406306
erreichen	1	0.203332	0.13–0.32	2.00585e-10	6.94419e-12	-1.59292	0.232244	0.128978	0.32055
unfall	1	0.202177	0.06–0.67	0.0267096	0.00879204	-1.59861	0.61015	0.061145	0.668499
tag	1	0.201907	0.15–0.27	5.463e-28	3.10045e-30	-1.59995	0.140027	0.153447	0.265672
mussn	1	0.200901	0.08–0.51	0.00323819	0.000799578	-1.60494	0.478667	0.0786198	0.513372
nennen	1	0.200751	0.09–0.47	0.000960545	0.000202249	-1.60569	0.432079	0.0860725	0.468221
mutter	1	0.200289	0.10–0.42	0.000131185	2.04e-05	-1.608	0.377422	0.0955846	0.419686
habe	1	0.1993	0.08–0.48	0.00162816	0.00037701	-1.61294	0.453625	0.0819171	0.484888
übrig	1	0.19918	0.09–0.45	0.000490544	9.32646e-05	-1.61355	0.412938	0.0886635	0.447451
abholen	1	0.199065	0.08–0.48	0.00160156	0.000366306	-1.61413	0.452994	0.0819215	0.483716
öffnen	1	0.197377	0.08–0.50	0.00283534	0.000695158	-1.62264	0.478446	0.0772742	0.504147
bitte	1	0.19671	0.13–0.30	2.76062e-12	7.83378e-14	-1.62603	0.217584	0.128414	0.301326
halb	1	0.196644	0.09–0.42	0.000194425	3.15497e-05	-1.62636	0.390766	0.0914225	0.422967
vergeben	1	0.195335	0.10–0.37	7.30332e-06	7.25358e-07	-1.63304	0.329611	0.102379	0.372692
schwester unfreundlich	2	0.195305	0.07–0.53	0.00482309	0.00127557	-1.63319	0.506979	0.0723043	0.527549
unzufrieden	1	0.195039	0.08–0.45	0.00075701	0.000152519	-1.63456	0.431631	0.0836969	0.454499
beschreiben	1	0.194956	0.07–0.53	0.00485699	0.0012873	-1.63498	0.507947	0.0720384	0.527608
telefonisch	1	0.193642	0.14–0.26	1.059e-24	7.81327e-27	-1.64174	0.153084	0.143448	0.261402
glück	1	0.19224	0.11–0.34	1.54674e-07	1.07096e-08	-1.64901	0.288335	0.109247	0.338282
sprechzeiten	1	0.191257	0.07–0.52	0.00435801	0.00113221	-1.65414	0.508117	0.0706479	0.517767
vereinbaren	1	0.190874	0.10–0.36	2.21626e-06	1.92445e-07	-1.65614	0.318091	0.102325	0.356051
hingehen	1	0.190488	0.09–0.42	0.000270018	4.55138e-05	-1.65817	0.406658	0.0858446	0.42269
nächster tag	2	0.190049	0.09–0.41	0.000138582	2.16289e-05	-1.66047	0.390941	0.0883261	0.408922
telefonisch erreichen	2	0.18831	0.09–0.39	5.29339e-05	6.90965e-06	-1.66966	0.371329	0.0909479	0.389902
krankenhaus	1	0.187965	0.10–0.35	1.72478e-06	1.47811e-07	-1.6715	0.318061	0.100772	0.350604
legen	1	0.186631	0.10–0.35	3.03786e-06	2.72263e-07	-1.67862	0.326472	0.0984202	0.353901
blut	1	0.185716	0.08–0.41	0.000208594	3.42132e-05	-1.68354	0.406314	0.0837503	0.411822
termin vereinbaren	2	0.184695	0.09–0.38	4.46253e-05	5.59716e-06	-1.68905	0.37195	0.0890931	0.382882
schmerzmittel	1	0.183965	0.07–0.50	0.00342832	0.000857644	-1.69301	0.507879	0.0679861	0.497795
internet	1	0.183737	0.06–0.53	0.00677491	0.00187252	-1.69425	0.544821	0.0631589	0.534511
termin geben	2	0.18349	0.06–0.53	0.00662161	0.00181888	-1.69559	0.543753	0.0632065	0.532678
schmerz	1	0.183134	0.13–0.26	4.01335e-19	5.69431e-21	-1.69754	0.180676	0.128521	0.260953
ton	1	0.18275	0.09–0.38	3.90481e-05	4.85331e-06	-1.69963	0.371827	0.0881764	0.37876
sprechstundenhilfe	1	0.179849	0.11–0.29	7.858e-11	2.54203e-12	-1.71564	0.245057	0.111253	0.29074
neu arzt	2	0.179531	0.06–0.52	0.00588658	0.00159024	-1.71741	0.543882	0.0618268	0.521314
auffallen	1	0.179415	0.06–0.52	0.00581356	0.00156722	-1.71805	0.543354	0.0618511	0.520441
luft	1	0.176806	0.07–0.48	0.00257639	0.000625819	-1.7327	0.506614	0.0655025	0.477237
nächster mal	2	0.175662	0.06–0.51	0.00519955	0.00138694	-1.7392	0.543948	0.0604866	0.510147
vorbei	1	0.175283	0.09–0.35	9.38243e-06	9.63802e-07	-1.74135	0.355459	0.0873309	0.351814
überweisung	1	0.175241	0.10–0.31	3.17596e-08	1.92865e-09	-1.74159	0.290086	0.0992454	0.30943
letzter	1	0.17502	0.12–0.26	5.3011e-16	1.08309e-17	-1.74286	0.203492	0.117455	0.260797
neu patient aufnehmen	3	0.174706	0.06–0.55	0.0105737	0.00308441	-1.74465	0.58957	0.0550117	0.554828
entschuldigen	1	0.174706	0.06–0.55	0.0105737	0.00308443	-1.74465	0.58957	0.0550116	0.554829
zustand	1	0.174706	0.06–0.55	0.0105737	0.00308448	-1.74465	0.589571	0.0550115	0.55483
ran	1	0.174186	0.09–0.33	1.61429e-06	1.37426e-07	-1.74763	0.331703	0.0909205	0.333707
kassenpatient	1	0.173936	0.05–0.55	0.0105454	0.00305536	-1.74907	0.59048	0.0546717	0.55337
außerhalb	1	0.173908	0.08–0.38	8.78597e-05	1.2416e-05	-1.74923	0.400267	0.0793607	0.381096
telefon	1	0.17325	0.13–0.23	1.00719e-27	6.85941e-30	-1.75302	0.154358	0.128021	0.234458
anrufbeantworter	1	0.172921	0.08–0.39	0.000163153	2.59267e-05	-1.75492	0.417185	0.0763364	0.391708
wartezeit trotz	2	0.171792	0.06–0.50	0.00453634	0.00118944	-1.76147	0.543429	0.0592143	0.498401
erneut	1	0.171787	0.07–0.40	0.000315211	5.50993e-05	-1.7615	0.436785	0.072978	0.40438
auftreten	1	0.169596	0.06–0.45	0.00157309	0.000355192	-1.77434	0.49683	0.0640479	0.449082
ankommen	1	0.169596	0.06–0.45	0.00157309	0.000355192	-1.77434	0.49683	0.0640479	0.449082
jährig	1	0.169449	0.05–0.54	0.00915912	0.00261986	-1.7752	0.589936	0.0533182	0.538522
krank	1	0.169394	0.12–0.25	1.26308e-18	2.07886e-20	-1.77553	0.191779	0.11632	0.246686
folge	1	0.169349	0.05–0.54	0.00906388	0.00258233	-1.77579	0.589275	0.0533558	0.537506
gesicht	1	0.168614	0.07–0.38	0.000129837	2.01166e-05	-1.78014	0.417522	0.074386	0.382204
stark	1	0.168602	0.11–0.25	3.14316e-16	6.06511e-18	-1.78022	0.206251	0.112538	0.252596
privatpatient	1	0.166561	0.06–0.44	0.00139553	0.000309678	-1.79239	0.496911	0.0628918	0.441117
nix	1	0.166561	0.06–0.44	0.00139553	0.000309673	-1.79239	0.496911	0.0628919	0.441116
plötzlich	1	0.166561	0.06–0.44	0.00139553	0.000309676	-1.79239	0.496911	0.0628919	0.441116
derzeit	1	0.16511	0.05–0.52	0.00797535	0.00224052	-1.80114	0.589313	0.0520164	0.524091
unfassbar	1	0.164845	0.07–0.39	0.00022937	3.78812e-05	-1.80275	0.437556	0.0699231	0.388626
rezept	1	0.164354	0.10–0.27	3.70974e-11	1.13692e-12	-1.80573	0.25387	0.0999266	0.27032
besetzen	1	0.164154	0.08–0.33	6.53e-06	6.37435e-07	-1.80695	0.362876	0.0806058	0.334302
offensichtlich	1	0.162754	0.07–0.40	0.000433039	7.98738e-05	-1.81551	0.460232	0.0660352	0.401135
find	1	0.161781	0.05–0.58	0.0165649	0.00509545	-1.82151	0.650323	0.0452232	0.578753
verweisen	1	0.161755	0.07–0.36	7.16356e-05	9.80244e-06	-1.82168	0.412005	0.0721357	0.362712
verlassen	1	0.160626	0.08–0.31	8.11969e-07	6.54368e-08	-1.82867	0.338438	0.0827432	0.311818
bestimmt	1	0.160444	0.06–0.45	0.00230612	0.000557553	-1.82981	0.530155	0.0567604	0.453524
telefonat	1	0.157822	0.06–0.39	0.000340105	6.06089e-05	-1.84628	0.460371	0.0640167	0.389085
anruft	1	0.15769	0.06–0.39	0.000330501	5.81471e-05	-1.84712	0.459459	0.0640775	0.388065
schade	1	0.157184	0.11–0.23	4.78723e-19	7.20466e-21	-1.85034	0.19746	0.10674	0.231467
wahrscheinlich	1	0.156014	0.07–0.35	4.95995e-05	6.38995e-06	-1.85781	0.411652	0.0696238	0.349598
stark schmerz	2	0.155968	0.07–0.35	4.93255e-05	6.29866e-06	-1.8581	0.411439	0.0696326	0.34935
mehrfach	1	0.155968	0.07–0.35	4.93255e-05	6.29861e-06	-1.8581	0.411439	0.0696326	0.349349
abnehmen	1	0.155934	0.07–0.35	4.90903e-05	6.21291e-06	-1.85832	0.411223	0.0696466	0.349125
schildern	1	0.153599	0.07–0.36	9.5204e-05	1.38321e-05	-1.87341	0.431015	0.0659933	0.357499
std	1	0.1535	0.07–0.36	9.28541e-05	1.32799e-05	-1.87405	0.430279	0.0660463	0.356755
ende	1	0.1525	0.09–0.27	2.5314e-09	1.17806e-10	-1.88059	0.291921	0.086056	0.270245
kriegen	1	0.152068	0.06–0.39	0.000557335	0.00010881	-1.88343	0.486667	0.0585838	0.394727
anfangs	1	0.150973	0.05–0.43	0.00159077	0.000362935	-1.89066	0.530239	0.0534011	0.426823
aufrufen	1	0.150973	0.05–0.43	0.00159077	0.000362932	-1.89066	0.530239	0.0534011	0.426822
uhr	1	0.150869	0.09–0.24	8.28167e-14	1.92706e-15	-1.89135	0.238026	0.0946208	0.240553
platz	1	0.150329	0.07–0.33	2.65975e-05	3.10958e-06	-1.89493	0.406337	0.0677892	0.333367
nachfrage	1	0.150147	0.08–0.29	2.09151e-07	1.51231e-08	-1.89614	0.334997	0.0778687	0.289516
fragen	1	0.149961	0.10–0.22	1.17395e-20	1.39914e-22	-1.89738	0.194045	0.102519	0.219358
anrufen	1	0.149763	0.10–0.23	1.53701e-16	2.87863e-18	-1.8987	0.217838	0.0977184	0.229525
vernünftig	1	0.149411	0.05–0.46	0.00368906	0.000940061	-1.90105	0.574705	0.0484378	0.460874
grippe	1	0.149411	0.05–0.46	0.00368906	0.000940061	-1.90105	0.574705	0.0484378	0.460874
patient annehmen	2	0.149411	0.05–0.46	0.00368906	0.000940045	-1.90105	0.574704	0.0484379	0.460873
wenden	1	0.14937	0.05–0.46	0.00366353	0.000927317	-1.90133	0.574126	0.0484793	0.460223
paar tag	2	0.149325	0.05–0.46	0.00362178	0.000914695	-1.90163	0.573553	0.0485191	0.459568
schlimm	1	0.148438	0.09–0.26	1.67731e-10	5.61642e-12	-1.90759	0.276901	0.0862663	0.255416
wünschen übrig	2	0.147886	0.05–0.42	0.00138386	0.000304733	-1.91131	0.529267	0.052409	0.4173
mindestens	1	0.147413	0.06–0.34	6.20667e-05	8.34835e-06	-1.91451	0.429644	0.0635063	0.342182
anmelden	1	0.145896	0.05–0.45	0.00323819	0.000801277	-1.92486	0.574182	0.0473468	0.44957
befund	1	0.145064	0.07–0.32	1.83592e-05	2.01097e-06	-1.93058	0.406239	0.0654279	0.321631
hinweisen	1	0.14453	0.06–0.38	0.000392842	7.06758e-05	-1.93427	0.486731	0.0556731	0.375208
lassen	1	0.143527	0.10–0.21	1.62788e-22	1.47821e-24	-1.94124	0.189787	0.0989423	0.208201
praxis aufsuchen	2	0.142491	0.05–0.44	0.00278621	0.000681529	-1.94848	0.573603	0.0462942	0.43858
neu hausarzt suchen	3	0.142461	0.05–0.39	0.000864474	0.000179959	-1.94869	0.520259	0.0513858	0.394957
irgendwann	1	0.142461	0.05–0.39	0.000864474	0.00017996	-1.94869	0.520259	0.0513858	0.394958
praxis telefonisch	2	0.138959	0.04–0.48	0.00648024	0.00177269	-1.97357	0.631364	0.0403144	0.478978
covid	1	0.138659	0.06–0.30	8.76098e-06	8.85048e-07	-1.97574	0.401931	0.0630692	0.304845
draußen	1	0.138351	0.06–0.32	2.66711e-05	3.16038e-06	-1.97796	0.424445	0.0602126	0.31789
eigentlich	1	0.137396	0.09–0.21	4.78723e-19	7.3357e-21	-1.98489	0.211861	0.0907056	0.20812
entfernt	1	0.13513	0.04–0.47	0.00567509	0.00152667	-2.00152	0.63148	0.0391946	0.465885
letztendlich	1	0.133431	0.05–0.34	0.000163153	2.5837e-05	-2.01417	0.478726	0.0522102	0.341001
test	1	0.13277	0.07–0.25	1.2155e-08	6.82945e-10	-2.01914	0.327251	0.0699098	0.252152
umgehen	1	0.132304	0.07–0.26	4.01582e-08	2.52983e-09	-2.02265	0.339398	0.0680256	0.257321
fallen	1	0.131934	0.06–0.30	1.32311e-05	1.41923e-06	-2.02545	0.42002	0.05792	0.300528
antwort	1	0.131866	0.08–0.22	2.16587e-13	5.28561e-15	-2.02597	0.259077	0.0793603	0.219112
chance	1	0.131426	0.04–0.45	0.00487386	0.00129453	-2.02931	0.630772	0.038173	0.452485
klingeln	1	0.1302	0.05–0.35	0.000362	6.49217e-05	-2.03868	0.510415	0.0478782	0.354067
keinerlei	1	0.129801	0.05–0.33	0.000105642	1.55885e-05	-2.04175	0.472605	0.0514032	0.32777
bewusst	1	0.128972	0.05–0.31	3.54953e-05	4.35129e-06	-2.04816	0.445847	0.0538249	0.309036
erzählen	1	0.127011	0.06–0.27	6.26625e-07	5.01442e-08	-2.06348	0.378565	0.0604784	0.266736
kosten	1	0.127	0.06–0.27	6.07858e-07	4.82975e-08	-2.06357	0.378119	0.0605258	0.266479
tablette	1	0.125864	0.05–0.32	8.12e-05	1.13367e-05	-2.07255	0.472111	0.0498921	0.31752
tragen	1	0.125167	0.04–0.38	0.00100032	0.000212327	-2.0781	0.561061	0.0416779	0.375903
spät	1	0.124633	0.08–0.20	7.97525e-15	1.71997e-16	-2.08239	0.252712	0.0759484	0.204524
empfangsdame	1	0.124625	0.06–0.28	5.57778e-06	5.3182e-07	-2.08245	0.415288	0.0552211	0.281259
genervt	1	0.124406	0.07–0.23	2.17561e-10	7.65538e-12	-2.08421	0.304492	0.0684939	0.225959
unangenehm	1	0.124358	0.05–0.29	1.9876e-05	2.23351e-06	-2.08459	0.440617	0.0524341	0.294942
stunde wartezeit	2	0.123294	0.06–0.26	4.02655e-07	3.06219e-08	-2.09318	0.377978	0.0587763	0.258633
garnicht	1	0.119044	0.06–0.25	1.96795e-07	1.40728e-08	-2.12826	0.375189	0.0570613	0.248357
mrt	1	0.116254	0.03–0.39	0.00201202	0.000477312	-2.15198	0.616053	0.0347546	0.388867
trotz termin	2	0.116201	0.06–0.23	7.7677e-09	4.14395e-10	-2.15243	0.344472	0.0591547	0.22826
krankmeldung	1	0.11606	0.04–0.34	0.000496088	9.48817e-05	-2.15365	0.551749	0.0393571	0.342246
durchkommen	1	0.115913	0.04–0.31	0.000122553	1.87099e-05	-2.15492	0.503514	0.0432047	0.310979
maske	1	0.113981	0.04–0.31	0.000106849	1.58879e-05	-2.17173	0.50318	0.0425124	0.305595
achtung	1	0.113347	0.03–0.38	0.00174315	0.000408581	-2.1773	0.616018	0.0338879	0.379118
kämpfen	1	0.113347	0.03–0.38	0.00174315	0.000408577	-2.1773	0.616017	0.0338879	0.379118
stern geben	2	0.112864	0.06–0.21	2.33645e-10	8.48653e-12	-2.18157	0.319406	0.0603493	0.211077
wiederkommen	1	0.110569	0.03–0.37	0.00153966	0.000345157	-2.20212	0.615321	0.0331024	0.369321
heißen	1	0.109725	0.05–0.22	8.12003e-09	4.37799e-10	-2.20978	0.354135	0.0548101	0.219661
erstmal	1	0.109057	0.05–0.23	1.54563e-07	1.06142e-08	-2.21589	0.387351	0.0510426	0.233009
rein	1	0.108524	0.06–0.21	3.59625e-10	1.38788e-11	-2.22079	0.328559	0.0569966	0.206633
stunde	1	0.107899	0.08–0.14	1.03701e-51	2.35416e-54	-2.22656	0.143419	0.0814583	0.142921
scheinen	1	0.107437	0.06–0.21	1.31421e-09	5.66855e-11	-2.23085	0.340472	0.0551237	0.209397
falsch	1	0.106152	0.05–0.21	4.7357e-09	2.36516e-10	-2.24288	0.354016	0.0530378	0.212458
letzter mal	2	0.102799	0.04–0.25	7.67705e-06	7.71191e-07	-2.27498	0.460287	0.0417048	0.253393
wieso	1	0.102644	0.04–0.27	3.62978e-05	4.49088e-06	-2.27649	0.496263	0.0388065	0.271494
arzt wechseln	2	0.102329	0.04–0.30	0.000167152	2.66571e-05	-2.27956	0.542715	0.0353209	0.296461
sterben	1	0.101921	0.03–0.33	0.000770552	0.000155685	-2.28356	0.603825	0.0312089	0.332851
sagen arzt	2	0.101878	0.03–0.33	0.000776178	0.000157262	-2.28398	0.604337	0.0311644	0.333045
hausarzt suchen	2	0.101383	0.05–0.22	2.09151e-07	1.51937e-08	-2.28885	0.404436	0.0458883	0.22399
sitzen	1	0.09964	0.06–0.16	5.56378e-20	6.94683e-22	-2.30619	0.239867	0.0622665	0.159446
diskutieren	1	0.0995794	0.03–0.33	0.000666288	0.000133104	-2.3068	0.603773	0.0304949	0.325171
ansehen	1	0.0995794	0.03–0.33	0.000666288	0.000133106	-2.3068	0.603773	0.0304949	0.325171
rum	1	0.099533	0.03–0.33	0.000670896	0.000134408	-2.30727	0.604275	0.0304507	0.325339
notaufnahme	1	0.0979683	0.03–0.38	0.00329938	0.000818292	-2.32311	0.694185	0.0251295	0.381933
arzt sagen	2	0.0946113	0.03–0.27	7.71508e-05	1.06595e-05	-2.35798	0.535497	0.0331222	0.270251
stern vergeben	2	0.094584	0.04–0.25	1.43743e-05	1.55001e-06	-2.35827	0.490827	0.0361424	0.247525
passieren	1	0.0942148	0.05–0.17	1.27511e-12	3.32888e-14	-2.36218	0.311434	0.0511707	0.173467
geld	1	0.0940979	0.04–0.21	5.81712e-08	3.79665e-09	-2.36342	0.401068	0.0428731	0.206527
schicken	1	0.0930495	0.05–0.17	9.67136e-13	2.46998e-14	-2.37462	0.31149	0.0505323	0.17134
abwimmeln	1	0.0913507	0.03–0.26	5.79507e-05	7.72895e-06	-2.39305	0.535052	0.0320086	0.26071
extrem unfreundlich	2	0.090636	0.03–0.29	0.000307646	5.3536e-05	-2.4009	0.594338	0.0282742	0.290544
weder	1	0.0897329	0.04–0.19	4.05041e-09	1.95926e-10	-2.41092	0.378807	0.0427076	0.188538
unmöglich	1	0.08956	0.05–0.17	1.79474e-12	4.8892e-14	-2.41285	0.320225	0.0478116	0.167763
leid	1	0.0864779	0.03–0.22	4.9259e-06	4.61279e-07	-2.44787	0.485519	0.0333906	0.223969
zuhause	1	0.0850864	0.03–0.24	2.70505e-05	3.22396e-06	-2.46409	0.529227	0.0301559	0.240075
spruch	1	0.0844678	0.02–0.32	0.00129529	0.000282287	-2.47138	0.680628	0.0222499	0.320667
sowas	1	0.0841445	0.05–0.14	7.54108e-18	1.32675e-19	-2.47522	0.273259	0.0492519	0.143757
info	1	0.0837692	0.03–0.24	2.34522e-05	2.71524e-06	-2.47969	0.528576	0.029727	0.236057
mitteilen	1	0.0822663	0.03–0.20	3.20895e-07	2.38577e-08	-2.49779	0.44752	0.0342204	0.197769
bitten	1	0.0816988	0.04–0.19	3.27784e-08	2.02772e-09	-2.50472	0.417761	0.0360255	0.185277
reichen	1	0.081438	0.03–0.26	0.000126534	1.94612e-05	-2.50791	0.587198	0.0257628	0.25743
krankschreibung	1	0.0811474	0.05–0.15	1.14224e-15	2.39858e-17	-2.51149	0.296423	0.0453894	0.145076
wollte	1	0.0810095	0.03–0.23	1.46781e-05	1.5911e-06	-2.51319	0.523642	0.029027	0.226084
letzter besuch	2	0.0799871	0.03–0.25	0.000108758	1.62952e-05	-2.52589	0.585998	0.0253635	0.25225
nachfragen	1	0.0799328	0.03–0.25	0.000109114	1.64105e-05	-2.52657	0.586367	0.0253279	0.252261
ähnlich	1	0.0798779	0.03–0.25	0.000109463	1.65251e-05	-2.52726	0.586736	0.0252922	0.252271
anstatt	1	0.0792264	0.04–0.18	1.75509e-08	1.01738e-09	-2.53545	0.415194	0.0351115	0.178768
telefonisch erreichbar	2	0.0784295	0.03–0.22	1.12063e-05	1.17659e-06	-2.54556	0.523826	0.0280924	0.218962
stunde warten	2	0.0783217	0.04–0.17	1.70145e-09	7.53195e-11	-2.54693	0.391254	0.0363781	0.168626
schließen	1	0.0781929	0.04–0.16	1.91246e-10	6.51236e-12	-2.54858	0.371082	0.037783	0.161822
holen	1	0.0774953	0.03–0.20	1.02065e-06	8.39924e-08	-2.55754	0.477301	0.0304081	0.197498
patient umgehen	2	0.0768918	0.02–0.24	8.48417e-05	1.18932e-05	-2.56536	0.58576	0.0243933	0.242376
lediglich	1	0.0768216	0.02–0.24	7.16356e-05	9.83872e-06	-2.56627	0.580513	0.024623	0.239677
ausmachen	1	0.0764617	0.03–0.19	8.9289e-07	7.24649e-08	-2.57097	0.477435	0.0299946	0.194915
tür	1	0.0762983	0.04–0.16	9.27967e-10	3.84458e-11	-2.5731	0.389278	0.0355758	0.163634
unfreundlich personal	2	0.0749727	0.03–0.21	7.30332e-06	7.22149e-07	-2.59063	0.522799	0.0269084	0.20889
entschuldigung	1	0.0742571	0.02–0.28	0.000532502	0.000102451	-2.60022	0.669347	0.0199976	0.275739
sparen	1	0.0740235	0.02–0.23	5.4402e-05	7.1939e-06	-2.60337	0.580091	0.0237457	0.230756
ignorieren	1	0.072637	0.03–0.16	3.62144e-09	1.70856e-10	-2.62228	0.410663	0.0324784	0.162451
termin absagen	2	0.0725161	0.02–0.27	0.000467817	8.71188e-05	-2.62395	0.668705	0.0195533	0.268935
absagen	1	0.0725161	0.02–0.27	0.000467817	8.71188e-05	-2.62395	0.668705	0.0195533	0.268935
praxis verlassen	2	0.0724435	0.02–0.27	0.000467817	8.76147e-05	-2.62495	0.669193	0.0195151	0.268923
irgendwie	1	0.0724435	0.02–0.27	0.000467817	8.76161e-05	-2.62495	0.669194	0.0195151	0.268924
aussage	1	0.071923	0.03–0.15	2.88946e-10	1.08232e-11	-2.63216	0.387361	0.0336619	0.153672
krankenkasse	1	0.0717291	0.03–0.20	4.05728e-06	3.75333e-07	-2.63486	0.518565	0.0259588	0.198201
bloß	1	0.0707662	0.02–0.26	0.000409746	7.44466e-05	-2.64837	0.66851	0.0190888	0.262345
stattdessen	1	0.0697374	0.03–0.19	3.03786e-06	2.72407e-07	-2.66302	0.517936	0.0252691	0.19246
minus	1	0.0693465	0.02–0.25	0.000307646	5.36023e-05	-2.66864	0.660663	0.0189958	0.253158
anscheinend	1	0.0677839	0.02–0.21	2.39136e-05	2.78223e-06	-2.69143	0.574322	0.0219914	0.208929
krankenschein	1	0.0667112	0.02–0.21	2.09465e-05	2.3657e-06	-2.70738	0.573674	0.021671	0.205362
praxis suchen	2	0.0661187	0.02–0.24	0.000239516	3.96929e-05	-2.7163	0.66102	0.0180989	0.241544
termin ausmachen	2	0.0655126	0.02–0.20	1.8426e-05	2.0392e-06	-2.72551	0.573852	0.0212741	0.201743
fehler	1	0.0655126	0.02–0.20	1.8426e-05	2.0392e-06	-2.72551	0.573852	0.0212741	0.201743
infektion	1	0.0647648	0.02–0.24	0.000207169	3.37444e-05	-2.73699	0.660057	0.0177618	0.236151
anschauen	1	0.0647001	0.02–0.24	0.000207345	3.38906e-05	-2.73799	0.660455	0.0177302	0.2361
laut	1	0.0645553	0.03–0.15	5.18565e-09	2.61931e-10	-2.74023	0.433596	0.0275961	0.151014
versuch	1	0.0643415	0.02–0.18	9.71741e-07	7.94158e-08	-2.74355	0.511051	0.0236307	0.175189
ausstellen	1	0.0639505	0.03–0.15	4.05041e-09	1.97693e-10	-2.74965	0.432122	0.0274166	0.149167
überlegen	1	0.0635027	0.02–0.19	1.22633e-05	1.30149e-06	-2.75667	0.569616	0.0207934	0.193936
katastrophe	1	0.0632717	0.03–0.14	2.43569e-10	8.98524e-12	-2.76032	0.404627	0.0286276	0.139841
wartezeit stunde	2	0.0615784	0.02–0.19	9.3766e-06	9.52561e-07	-2.78744	0.568728	0.0201984	0.187732
bezahlen	1	0.0614794	0.02–0.19	9.38243e-06	9.59577e-07	-2.78905	0.569223	0.0201464	0.187613
nicht	1	0.0611357	0.03–0.14	1.80148e-09	8.07701e-11	-2.79466	0.430003	0.026319	0.142011
schuld	1	0.0594804	0.02–0.21	0.000107116	1.59884e-05	-2.82211	0.654082	0.0165047	0.214358
traurig	1	0.0589254	0.02–0.16	3.21396e-07	2.40773e-08	-2.83148	0.507451	0.0217947	0.159314
melden	1	0.0583115	0.02–0.21	9.47917e-05	1.37184e-05	-2.84196	0.653576	0.0161964	0.209937
betreten	1	0.0583115	0.02–0.21	9.47917e-05	1.37184e-05	-2.84196	0.653576	0.0161964	0.209937
respektlos	1	0.056701	0.02–0.14	9.62042e-09	5.29615e-10	-2.86996	0.462147	0.0229194	0.140274
angeblich	1	0.0541567	0.02–0.19	5.18638e-05	6.74052e-06	-2.91587	0.647724	0.0152159	0.192755
schrecklich	1	0.0541567	0.02–0.19	5.18638e-05	6.74052e-06	-2.91587	0.647724	0.0152159	0.192755
begründung	1	0.0531111	0.01–0.19	4.62128e-05	5.8225e-06	-2.93537	0.647594	0.014926	0.188985
pampig	1	0.0517991	0.01–0.18	3.27716e-05	3.9616e-06	-2.96038	0.641694	0.0147265	0.182198
auflegen	1	0.0508979	0.01–0.18	2.87159e-05	3.43874e-06	-2.97793	0.641422	0.0144781	0.178932
anderer hausarzt	2	0.0487501	0.01–0.17	2.24579e-05	2.57463e-06	-3.02105	0.642485	0.0138383	0.171739
frech	1	0.0479344	0.01–0.17	1.9876e-05	2.2304e-06	-3.03792	0.642085	0.0136174	0.168733
empfang unfreundlich	2	0.0478566	0.01–0.22	0.000542558	0.000105245	-3.03955	0.783758	0.010299	0.222377
suchen anderer	2	0.0477761	0.01–0.22	0.000542558	0.000105309	-3.04123	0.784222	0.0102723	0.222205
verhalten	1	0.0460616	0.02–0.10	7.43864e-12	2.19529e-13	-3.07778	0.419525	0.020241	0.10482
leer	1	0.0438594	0.01–0.13	1.96509e-07	1.39408e-08	-3.12677	0.551058	0.0148933	0.129161
unfreundlich schwester	2	0.0431342	0.01–0.20	0.000285684	4.88144e-05	-3.14344	0.774011	0.00946171	0.196641
unfreundlich	1	0.0424703	0.03–0.06	2.92345e-112	1.65917e-115	-3.15895	0.138281	0.0323875	0.0556919
folgend	1	0.0422549	0.01–0.19	0.00025484	4.25216e-05	-3.16403	0.772972	0.00928774	0.192241
ablehnen	1	0.0415382	0.01–0.14	5.15924e-06	4.88985e-07	-3.18114	0.63236	0.0120274	0.143458
meiden	1	0.0395356	0.01–0.18	0.000169453	2.71201e-05	-3.23055	0.769841	0.00874353	0.178768
abweisen	1	0.0380197	0.02–0.09	1.1631e-13	2.77243e-15	-3.26965	0.413841	0.0168943	0.0855612
frechheit	1	0.0374	0.01–0.11	2.76382e-08	1.647e-09	-3.28608	0.545022	0.0128511	0.108844
unhöflich	1	0.0373277	0.02–0.07	1.72134e-19	2.24692e-21	-3.28802	0.346366	0.0189321	0.0735977
weggeschickt	1	0.0352981	0.01–0.10	1.30712e-08	7.41836e-10	-3.34393	0.543119	0.0121742	0.102344
arrogant	1	0.0347249	0.01–0.10	1.00778e-08	5.60516e-10	-3.3603	0.541883	0.0120055	0.100439
lust	1	0.0305108	0.01–0.10	2.521e-07	1.84568e-08	-3.48967	0.62029	0.00904592	0.102909
verweigern	1	0.0293059	0.01–0.13	2.66585e-05	3.13185e-06	-3.52997	0.757182	0.00664397	0.129265
unprofessionell	1	0.0281868	0.01–0.09	1.07328e-07	7.24863e-09	-3.5689	0.616917	0.0084123	0.0944443
karte	1	0.0263038	0.01–0.11	1.2157e-05	1.28331e-06	-3.63804	0.751301	0.00603251	0.114694
fieber	1	0.0251952	0.01–0.08	3.21202e-08	1.96877e-09	-3.6811	0.61348	0.00757031	0.0838538
unfreundlich behandeln	2	0.0223797	0.00–0.18	0.00160775	0.000370457	-3.7996	1.06722	0.00276325	0.181255
geraten	1	0.0223797	0.00–0.18	0.00160775	0.000370454	-3.7996	1.06722	0.00276325	0.181255
praxis betreten	2	0.0223797	0.00–0.18	0.00160775	0.000370457	-3.7996	1.06722	0.00276325	0.181255
drücken	1	0.0205705	0.00–0.16	0.00102864	0.000218922	-3.8839	1.05081	0.00262289	0.161327
inkompetent	1	0.0204553	0.00–0.09	1.86253e-06	1.60673e-07	-3.88951	0.742289	0.00477483	0.0876306
hust	1	0.0195986	0.00–0.16	0.000999442	0.000211573	-3.9323	1.06141	0.00244755	0.156934
unverschämt	1	0.0191401	0.00–0.15	0.000661163	0.000131332	-3.95597	1.03453	0.00251963	0.145395
unmenschlich	1	0.0170403	0.00–0.13	0.000491688	9.37612e-05	-4.07217	1.04249	0.00220847	0.131481
spielen	1	0.0153584	0.00–0.12	0.000334196	5.89869e-05	-4.17609	1.03965	0.0020016	0.117846
