# Supplementary material for: Online reviews in primary care – a mimicry indicator of quality? A comparative analysis across urban and rural regions in Germany
Source: Res Health Serv Reg. 2025 Dec 8;4:20. doi: 10.1007/s43999-025-00080-2 (PMC12686311; doi:10.1007/s43999-025-00080-2)
Supplement: Supplementary file 2 — Supplementary Material 2 [file 43999_2025_80_MOESM2_ESM.xlsx]

## Sheet: Lübeck
term	ngram_type	OR	95% CI	q_FDR	p	coef_logit	se	CI_low	CI_high
kompetent freundlich	2	14.0621	1.92–103.02	0.0363121	0.00927389	2.64348	1.01602	1.91952	103.017
sup	1	12.8503	3.13–52.77	0.00344412	0.000395708	2.55337	0.720694	3.1293	52.7693
fühlen aufheben	2	11.1043	3.49–35.36	0.000592889	4.62538e-05	2.40733	0.590932	3.48723	35.3593
team	1	11.0815	5.83–21.07	2.58079e-11	2.19642e-13	2.40527	0.327861	5.82796	21.0707
praxisteam	1	8.64436	2.70–27.68	0.00267186	0.00028045	2.15691	0.593745	2.69977	27.6783
beraten	1	7.34331	1.76–30.60	0.0269781	0.00618429	1.99379	0.728233	1.76201	30.6039
gesamt	1	6.74387	2.09–21.74	0.00900401	0.00139211	1.90863	0.597142	2.09224	21.7373
aufheben	1	6.39666	3.68–11.12	3.78258e-09	4.82883e-11	1.85578	0.282199	3.67909	11.1216
fachlich	1	6.13273	1.90–19.83	0.0137155	0.00245128	1.81364	0.598701	1.89683	19.828
dank	1	5.56694	2.00–15.46	0.00731833	0.000984787	1.71684	0.521071	2.0048	15.4583
arzt zeit	2	5.22864	1.88–14.55	0.00965331	0.00153358	1.65415	0.522102	1.87917	14.5483
ohr	1	4.90482	1.50–16.01	0.0334921	0.00840865	1.59022	0.603451	1.50299	16.0063
zeit patient	2	4.8278	2.21–10.53	0.000888295	7.55996e-05	1.57439	0.397781	2.21387	10.528
tolle	1	4.5918	1.40–15.03	0.0437805	0.0117369	1.52427	0.60488	1.40313	15.0268
freundlich	1	4.54122	3.29–6.27	1.0362e-17	4.40934e-20	1.5132	0.16488	3.28719	6.27367
top	1	4.42474	1.76–11.13	0.00985853	0.00158016	1.48721	0.470704	1.7588	11.1316
kompetent	1	4.41552	3.05–6.40	6.63808e-13	4.70786e-15	1.48512	0.189563	3.04525	6.40236
danke	1	4.04671	1.60–10.21	0.0165977	0.00308411	1.3979	0.472388	1.60323	10.2142
freundlich kompetent	2	3.99357	1.58–10.09	0.0168979	0.00340355	1.38469	0.472795	1.58092	10.0882
hilfsbereit	1	3.43448	1.56–7.58	0.012603	0.00223457	1.23386	0.4036	1.55707	7.57551
zufrieden	1	3.34014	1.96–5.68	0.000145331	8.58501e-06	1.20601	0.271011	1.9637	5.68139
toll	1	3.18212	1.90–5.34	0.000180637	1.153e-05	1.15755	0.263901	1.89705	5.33768
fühlen	1	2.97688	2.08–4.26	1.18722e-07	2.52601e-09	1.09088	0.18304	2.07948	4.26156
frau dr	2	2.92986	1.66–5.18	0.0020928	0.000216701	1.07496	0.29063	1.65752	5.17889
zeit	1	2.74255	2.02–3.72	5.99198e-09	9.34918e-11	1.00889	0.155762	2.02101	3.72171
super	1	2.49888	1.68–3.71	0.000111406	5.84682e-06	0.915842	0.20209	1.6816	3.71336
vieler	1	2.29084	1.37–3.82	0.00965331	0.00152843	0.828917	0.261552	1.37201	3.825
nett	1	2.05235	1.52–2.77	5.76869e-05	2.75879e-06	0.718983	0.153367	1.51951	2.77203
helfen	1	2.03007	1.21–3.40	0.0299582	0.00722397	0.708071	0.263582	1.211	3.40312
dr	1	1.73524	1.33–2.26	0.000530061	4.06004e-05	0.551143	0.134293	1.33366	2.25772
jahr	1	1.71033	1.19–2.47	0.0188584	0.00401243	0.536686	0.186532	1.18659	2.46524
patient	1	0.683939	0.53–0.88	0.0166711	0.00314505	-0.379886	0.128636	0.531521	0.880064
geben	1	0.60914	0.43–0.86	0.0234072	0.00517946	-0.495707	0.177313	0.430313	0.862282
absolut	1	0.480893	0.28–0.83	0.0333618	0.0082813	-0.732111	0.277275	0.279272	0.828074
einfach	1	0.477256	0.34–0.68	0.000437656	3.16602e-05	-0.739703	0.177763	0.33685	0.676185
brauchen	1	0.458187	0.25–0.85	0.0483758	0.0134486	-0.780479	0.315771	0.246748	0.850809
empfang	1	0.456164	0.29–0.73	0.00731833	0.000981797	-0.784903	0.23816	0.286019	0.727524
wartezimmer	1	0.421095	0.21–0.83	0.0475157	0.0130078	-0.864898	0.34825	0.212786	0.833328
bekommen	1	0.419637	0.28–0.63	0.000485286	3.57942e-05	-0.868366	0.210102	0.277992	0.633455
dran	1	0.41608	0.23–0.77	0.0220213	0.00481032	-0.876877	0.311008	0.226174	0.765442
sogar	1	0.415353	0.22–0.78	0.0269781	0.0062283	-0.878627	0.321193	0.221316	0.77951
mussen	1	0.407669	0.22–0.74	0.0167657	0.00318667	-0.8973	0.304259	0.224552	0.740113
möchten	1	0.400891	0.23–0.70	0.00905445	0.00141275	-0.914067	0.286359	0.228703	0.702715
egal	1	0.389001	0.19–0.80	0.0388476	0.010194	-0.944174	0.367501	0.18929	0.799417
untersuchen	1	0.387111	0.18–0.82	0.0464156	0.0125092	-0.949043	0.380006	0.18381	0.815273
schreiben	1	0.385386	0.19–0.79	0.036782	0.00949548	-0.95351	0.367628	0.187484	0.792186
jung	1	0.382001	0.19–0.77	0.0289333	0.00686592	-0.962332	0.355987	0.190126	0.767515
neu	1	0.365291	0.23–0.59	0.000421001	2.98582e-05	-1.00706	0.241239	0.227663	0.586118
grund	1	0.361548	0.17–0.75	0.0269781	0.006276	-1.01736	0.37225	0.174301	0.749949
sprechstunde	1	0.354569	0.17–0.74	0.0239878	0.00537599	-1.03685	0.372486	0.170858	0.735814
anderer arzt	2	0.353812	0.19–0.65	0.00684444	0.000893175	-1.03899	0.312743	0.191673	0.653109
woche	1	0.350624	0.17–0.71	0.0175803	0.00366567	-1.04804	0.360699	0.172906	0.711008
verschreiben	1	0.348856	0.16–0.76	0.0334921	0.00838224	-1.0531	0.399464	0.159446	0.763267
persönlich	1	0.347095	0.16–0.75	0.0289333	0.00689474	-1.05816	0.391636	0.161094	0.747852
gespräch	1	0.335854	0.15–0.77	0.0385595	0.0100637	-1.09108	0.423945	0.146312	0.770939
muss	1	0.335421	0.18–0.64	0.00659608	0.000842053	-1.09237	0.327195	0.176635	0.636948
meinung	1	0.32914	0.16–0.66	0.0101886	0.00174869	-1.11127	0.355051	0.164118	0.660095
urlaub	1	0.327771	0.17–0.63	0.00684444	0.000884103	-1.11544	0.335468	0.16983	0.632596
erreichbarkeit	1	0.326903	0.15–0.72	0.0260063	0.00590213	-1.11809	0.406111	0.147479	0.724615
einzig	1	0.326421	0.13–0.79	0.0483758	0.0134492	-1.11957	0.452964	0.134341	0.793138
erleben	1	0.326248	0.16–0.65	0.00987843	0.00161138	-1.1201	0.355154	0.162643	0.654426
bitte	1	0.321828	0.15–0.68	0.0149639	0.00271685	-1.13374	0.378154	0.153367	0.675329
dame	1	0.320341	0.20–0.50	1.71549e-05	6.08328e-07	-1.13837	0.228196	0.204818	0.501023
fall	1	0.319086	0.16–0.64	0.00850415	0.00128714	-1.1423	0.354879	0.159158	0.639715
alt	1	0.318303	0.15–0.70	0.0190123	0.00407215	-1.14475	0.398518	0.145752	0.695131
beruf	1	0.317965	0.13–0.77	0.043359	0.0115624	-1.14581	0.453747	0.13066	0.773779
weg	1	0.312881	0.13–0.73	0.0300415	0.00730803	-1.16193	0.433158	0.133865	0.731291
extrem	1	0.31074	0.13–0.73	0.0289333	0.00686063	-1.1688	0.432323	0.133167	0.725099
schwer	1	0.310735	0.14–0.68	0.0168779	0.00336473	-1.16881	0.398601	0.142264	0.678714
drauf	1	0.306719	0.13–0.75	0.0360841	0.00911061	-1.18182	0.453175	0.12618	0.745574
mal	1	0.306099	0.22–0.42	3.59231e-11	3.56684e-13	-1.18385	0.162816	0.22247	0.421167
anderer	1	0.294556	0.21–0.42	3.89816e-10	4.42344e-12	-1.22228	0.176556	0.208392	0.416347
mensch	1	0.290645	0.18–0.48	2.37799e-05	9.78181e-07	-1.23565	0.252381	0.177228	0.476644
haben	1	0.283971	0.13–0.61	0.00850415	0.0012907	-1.25888	0.391195	0.131911	0.611317
leute	1	0.282877	0.13–0.63	0.0109267	0.00189087	-1.26274	0.406437	0.127535	0.627428
warten	1	0.28069	0.19–0.43	1.07241e-07	2.12962e-09	-1.2705	0.212189	0.185186	0.425448
herr doktor	2	0.27823	0.11–0.73	0.0363121	0.00932268	-1.27931	0.492044	0.106064	0.72986
obwohl	1	0.274547	0.16–0.49	0.000145331	8.65804e-06	-1.29263	0.290595	0.155331	0.485262
telefonisch	1	0.271412	0.15–0.48	0.000126107	6.97615e-06	-1.30412	0.290164	0.153687	0.479316
tag	1	0.263439	0.17–0.41	1.27591e-07	2.89569e-09	-1.33393	0.224666	0.169606	0.409185
erreichen	1	0.259585	0.11–0.59	0.00824727	0.00118152	-1.34867	0.415833	0.114899	0.586467
symptom	1	0.259296	0.12–0.55	0.00383511	0.000456949	-1.34979	0.385125	0.121891	0.551595
corona	1	0.256457	0.11–0.58	0.00769793	0.00107007	-1.36079	0.415964	0.113485	0.579549
rezept	1	0.256225	0.11–0.60	0.0101322	0.00172463	-1.3617	0.434498	0.109337	0.600445
aufgrund	1	0.255715	0.11–0.60	0.0100611	0.00168637	-1.36369	0.434222	0.109179	0.598926
minute	1	0.250917	0.14–0.44	4.65416e-05	2.04651e-06	-1.38263	0.291156	0.141806	0.443984
haus	1	0.24647	0.10–0.63	0.0173218	0.00358722	-1.40052	0.480889	0.0960335	0.632564
stern	1	0.245787	0.16–0.37	4.56243e-09	6.47154e-11	-1.40329	0.21482	0.161324	0.374469
suchen	1	0.243397	0.15–0.39	1.30506e-07	3.14696e-09	-1.41306	0.238542	0.152498	0.388477
nächster	1	0.242769	0.12–0.49	0.000858999	7.06694e-05	-1.41565	0.356225	0.120772	0.487997
stehen	1	0.241501	0.13–0.45	0.00013032	7.39406e-06	-1.42088	0.317019	0.129738	0.449542
fragen	1	0.236068	0.12–0.45	0.000222283	1.45036e-05	-1.44364	0.332935	0.122924	0.453353
respekt	1	0.230939	0.08–0.67	0.0300415	0.00732928	-1.4656	0.546561	0.0791142	0.674122
telefonisch erreichbarkeit	2	0.224675	0.08–0.61	0.0168779	0.00336269	-1.4931	0.50916	0.0828226	0.609481
rezeption	1	0.220412	0.09–0.56	0.00867823	0.00132943	-1.51226	0.471174	0.0875316	0.555018
verweisen	1	0.219572	0.07–0.70	0.0395875	0.0104444	-1.51608	0.592042	0.068805	0.700701
krank	1	0.218214	0.12–0.39	4.69122e-06	1.53047e-07	-1.52228	0.290021	0.123598	0.38526
std	1	0.218138	0.07–0.69	0.038318	0.00994636	-1.52263	0.590695	0.0685363	0.69429
eher	1	0.215701	0.07–0.63	0.0225875	0.00496606	-1.53386	0.546008	0.0739743	0.628962
sehen	1	0.214777	0.12–0.37	1.43658e-06	3.66787e-08	-1.53816	0.279353	0.124222	0.371345
benötigen	1	0.214369	0.07–0.68	0.0363121	0.00931897	-1.54006	0.592302	0.0671404	0.684445
sache	1	0.208657	0.07–0.67	0.0328011	0.00809558	-1.56706	0.591778	0.0654188	0.665526
schicken	1	0.208122	0.08–0.55	0.0100611	0.00167352	-1.56963	0.49944	0.0781965	0.553925
selber	1	0.203993	0.09–0.48	0.00273713	0.000302831	-1.58967	0.440002	0.0861148	0.483229
schmerzmittel	1	0.202884	0.06–0.65	0.0291035	0.00697659	-1.59512	0.591233	0.0636766	0.64642
letzter	1	0.199884	0.09–0.42	0.00038034	2.6435e-05	-1.61002	0.383138	0.0943288	0.423557
sprechstundenhilfe	1	0.199379	0.09–0.45	0.00111994	0.000100079	-1.61255	0.414494	0.0884822	0.449267
habe	1	0.198523	0.06–0.71	0.0479219	0.013187	-1.61685	0.652303	0.0552789	0.712956
abnehmen	1	0.19781	0.06–0.71	0.0472211	0.0128602	-1.62045	0.651406	0.0551772	0.709146
legen	1	0.19781	0.06–0.71	0.0472211	0.0128602	-1.62045	0.651406	0.0551772	0.709146
hausarzt suchen	2	0.192586	0.07–0.55	0.0114036	0.00198957	-1.64721	0.532771	0.067783	0.547178
nennen	1	0.192263	0.05–0.69	0.0429151	0.0113831	-1.64889	0.651551	0.0536148	0.689459
glauben	1	0.185385	0.07–0.48	0.00464046	0.00056607	-1.68532	0.488872	0.0711111	0.483292
hoffen	1	0.183604	0.06–0.57	0.016802	0.00328891	-1.69497	0.576647	0.0592966	0.568505
völlig	1	0.183604	0.06–0.57	0.016802	0.0032889	-1.69497	0.576647	0.0592966	0.568505
erzählen	1	0.183604	0.06–0.57	0.016802	0.00328891	-1.69497	0.576647	0.0592966	0.568505
ran	1	0.18318	0.06–0.57	0.0167823	0.00321363	-1.69728	0.576029	0.0592316	0.566505
kosten	1	0.182746	0.06–0.56	0.0166711	0.0031394	-1.69966	0.575425	0.059161	0.564493
stark	1	0.18167	0.09–0.38	0.000108214	5.5258e-06	-1.70556	0.375363	0.0870498	0.37914
wort	1	0.181626	0.09–0.37	5.59416e-05	2.53919e-06	-1.70581	0.362555	0.089241	0.36965
ort	1	0.178709	0.06–0.55	0.015148	0.00277176	-1.722	0.575537	0.0578415	0.552146
schlimm	1	0.175578	0.07–0.43	0.00139457	0.000133197	-1.73967	0.455355	0.0719223	0.428624
schmerz	1	0.171905	0.08–0.35	2.37799e-05	9.68666e-07	-1.76081	0.359503	0.0849717	0.34778
schildern	1	0.170675	0.05–0.59	0.0234725	0.00522722	-1.768	0.633081	0.0493491	0.59028
zumindest	1	0.170334	0.07–0.44	0.00272264	0.000289642	-1.76999	0.488356	0.0654042	0.443608
sagen	1	0.169548	0.12–0.25	1.0362e-17	4.02269e-20	-1.77462	0.193157	0.116111	0.247578
anrufen	1	0.16717	0.08–0.35	3.40286e-05	1.44802e-06	-1.78874	0.371241	0.0807516	0.346071
unfassbar	1	0.166195	0.05–0.57	0.0211909	0.00459888	-1.7946	0.633268	0.0480362	0.574997
zeigen	1	0.165785	0.05–0.57	0.0208425	0.0044937	-1.79706	0.63249	0.047991	0.572707
leid	1	0.161468	0.05–0.56	0.018664	0.00394458	-1.82345	0.632579	0.0467331	0.557891
aussage	1	0.161078	0.05–0.56	0.0183583	0.00385395	-1.82587	0.631815	0.0466901	0.55571
scheinen	1	0.160339	0.05–0.48	0.00824727	0.00117447	-1.83047	0.564087	0.0530734	0.484394
wahrscheinlich	1	0.156919	0.05–0.54	0.0168779	0.00337558	-1.85202	0.631812	0.045485	0.541359
min	1	0.156445	0.05–0.47	0.00731833	0.000986158	-1.85505	0.563085	0.0518863	0.471702
stunde wartezeit	2	0.152542	0.04–0.53	0.0156306	0.00288224	-1.88031	0.630972	0.044289	0.525393
lassen	1	0.150805	0.08–0.30	2.36376e-06	7.041e-08	-1.89177	0.350969	0.0757993	0.300032
telefon	1	0.14792	0.08–0.27	1.11486e-08	1.89764e-10	-1.91109	0.300042	0.0821534	0.266334
entscheiden	1	0.147908	0.04–0.60	0.0300668	0.0073781	-1.91116	0.713313	0.0365433	0.598654
eigentlich	1	0.145616	0.07–0.29	1.46266e-06	3.94192e-08	-1.92678	0.350743	0.0732236	0.289579
öffnen	1	0.142903	0.04–0.58	0.0269781	0.00631399	-1.94559	0.712406	0.0353695	0.577369
tablette	1	0.142903	0.04–0.58	0.0269781	0.00631401	-1.94559	0.712406	0.0353695	0.577369
krankmeldung	1	0.142668	0.04–0.48	0.00998137	0.00164232	-1.94723	0.618506	0.0424468	0.479524
vorbei	1	0.142395	0.04–0.48	0.00987843	0.00160631	-1.94915	0.617844	0.0424205	0.477986
verdienen	1	0.142072	0.05–0.42	0.00361553	0.000425658	-1.95142	0.553809	0.047984	0.420648
anderer praxis	2	0.141273	0.05–0.38	0.0012009	0.000109017	-1.95706	0.505753	0.0524269	0.380685
vorher	1	0.13898	0.05–0.37	0.00108665	9.55635e-05	-1.97342	0.5058	0.0515711	0.37454
genervt	1	0.138481	0.05–0.41	0.00300885	0.00034143	-1.97702	0.551986	0.0469386	0.408555
notfall	1	0.138405	0.03–0.56	0.024411	0.00550546	-1.97757	0.712416	0.0342555	0.559206
umgehen	1	0.136246	0.05–0.40	0.00278461	0.000312035	-1.99329	0.552909	0.0460977	0.402689
stattdessen	1	0.131784	0.04–0.44	0.00733884	0.000999331	-2.02659	0.615852	0.0394129	0.440642
antwort	1	0.130039	0.05–0.32	0.000174957	1.09193e-05	-2.03992	0.463816	0.0523922	0.322762
person	1	0.124895	0.04–0.36	0.00139457	0.000134512	-2.08028	0.544854	0.0429297	0.363359
uhr	1	0.12442	0.05–0.31	0.000124405	6.7055e-06	-2.08409	0.462841	0.0502241	0.308225
empfangsdame	1	0.123632	0.03–0.48	0.0146008	0.00263021	-2.09045	0.694975	0.0316633	0.482731
falsch	1	0.122489	0.04–0.36	0.00122765	0.000114929	-2.09973	0.544438	0.042137	0.356068
unmöglich	1	0.121636	0.04–0.40	0.00418132	0.00050413	-2.10672	0.605632	0.037114	0.398645
katastrophe	1	0.113231	0.03–0.44	0.0100611	0.00169825	-2.17832	0.694069	0.0290512	0.441336
spät	1	0.112164	0.05–0.26	8.90859e-06	3.03271e-07	-2.1878	0.427187	0.0485538	0.259108
schade	1	0.107511	0.05–0.22	4.67693e-08	8.62413e-10	-2.23016	0.363634	0.0527135	0.219272
rein	1	0.101704	0.04–0.29	0.000251933	1.67955e-05	-2.28569	0.531097	0.0359135	0.288015
sowas	1	0.0999601	0.04–0.23	1.57839e-06	4.47769e-08	-2.30298	0.420952	0.0438032	0.228112
stunde	1	0.0995846	0.06–0.17	1.34554e-13	7.63429e-16	-2.30675	0.2862	0.0568295	0.174506
übrig	1	0.0980274	0.03–0.37	0.00521778	0.000646771	-2.32251	0.680847	0.0258106	0.372303
nachfrage	1	0.0934638	0.03–0.30	0.000674996	5.45742e-05	-2.37018	0.587388	0.0295562	0.295555
passieren	1	0.0929092	0.02–0.35	0.00347479	0.00040416	-2.37613	0.671726	0.0249043	0.346612
lässt	1	0.0922796	0.04–0.24	1.86079e-05	6.8625e-07	-2.38293	0.479925	0.0360234	0.236388
bitten	1	0.091419	0.02–0.46	0.0173218	0.00358721	-2.3923	0.821434	0.0182733	0.457357
grippe	1	0.091419	0.02–0.46	0.0173218	0.00358722	-2.3923	0.821434	0.0182733	0.457357
holen	1	0.091419	0.02–0.46	0.0173218	0.00358721	-2.3923	0.821434	0.0182733	0.457357
ende	1	0.0885029	0.02–0.33	0.00273713	0.000301983	-2.42472	0.671	0.023757	0.329704
krankschreibung	1	0.0880042	0.03–0.24	6.25293e-05	3.10429e-06	-2.43037	0.521114	0.03169	0.244391
test	1	0.0805181	0.02–0.30	0.00144552	0.000143553	-2.51927	0.662624	0.0219713	0.295074
anderer hausarzt	2	0.0745822	0.02–0.36	0.00850312	0.00126642	-2.59585	0.805295	0.015387	0.361506
leer	1	0.0745822	0.02–0.36	0.00850312	0.00126642	-2.59585	0.805295	0.015387	0.361506
raus	1	0.0745822	0.02–0.36	0.00850312	0.00126642	-2.59585	0.805295	0.015387	0.361506
raten	1	0.0745822	0.02–0.36	0.00850312	0.00126642	-2.59585	0.805295	0.015387	0.361506
vertretung	1	0.0699828	0.02–0.21	5.76869e-05	2.78206e-06	-2.65951	0.567508	0.0230101	0.212845
besetzen	1	0.0682628	0.01–0.32	0.00575716	0.00072679	-2.68439	0.79437	0.0143881	0.323866
stern geben	2	0.0645074	0.02–0.23	0.000358193	2.43876e-05	-2.74098	0.64946	0.0180625	0.230378
sitzen	1	0.0631921	0.02–0.19	2.37799e-05	9.40127e-07	-2.76158	0.563153	0.0209555	0.190559
nicht	1	0.0583643	0.01–0.27	0.00273713	0.00029927	-2.84105	0.785704	0.0125125	0.27224
bezahlen	1	0.0519988	0.01–0.24	0.00144552	0.000145577	-2.95654	0.778344	0.0113098	0.239074
schließen	1	0.0519988	0.01–0.24	0.00144552	0.000145576	-2.95654	0.778344	0.0113098	0.239074
krankenkasse	1	0.0496403	0.01–0.23	0.00121011	0.00011157	-3.00295	0.777173	0.0108216	0.227707
heißen	1	0.0478663	0.01–0.22	0.000953578	8.25082e-05	-3.03934	0.771996	0.0105413	0.217353
überweisung	1	0.0468462	0.01–0.21	0.000883144	7.39085e-05	-3.06089	0.772299	0.0103105	0.212848
unfreundlich	1	0.0451069	0.03–0.07	4.22233e-39	5.98912e-42	-3.09872	0.228342	0.028832	0.0705686
arrogant	1	0.0426011	0.01–0.19	0.000518294	3.8964e-05	-3.15587	0.767192	0.00947052	0.191632
unhöflich	1	0.0377599	0.01–0.13	4.5669e-06	1.42513e-07	-3.27651	0.622676	0.0111429	0.127957
garnicht	1	0.0366985	0.00–0.30	0.011632	0.00204591	-3.30502	1.07185	0.00449029	0.299931
tür	1	0.034792	0.01–0.15	0.000156074	9.51939e-06	-3.35837	0.758471	0.00786785	0.153852
ignorieren	1	0.0318257	0.00–0.26	0.00824727	0.00117865	-3.44748	1.06273	0.00396431	0.255499
weder	1	0.0308989	0.00–0.25	0.00769793	0.001065	-3.47703	1.06241	0.00385122	0.247907
geld	1	0.0273332	0.00–0.22	0.00521778	0.000651297	-3.59965	1.05583	0.00345102	0.216488
abweisen	1	0.0206419	0.00–0.16	0.00194956	0.000199104	-3.88043	1.04308	0.00267214	0.159456
verhalten	1	0.0151779	0.00–0.11	0.000631358	5.01504e-05	-4.18791	1.0328	0.00200484	0.114907

## Sheet: Dresden
term	ngram_type	OR	95% CI	q_FDR	p	coef_logit	se	CI_low	CI_high
angenehm	1	15.6723	2.17–113.12	0.0290026	0.00635589	2.75189	1.00845	2.17131	113.121
freundlich kompetent	2	12.2871	3.02–50.01	0.0036345	0.000460112	2.50855	0.716123	3.01908	50.0064
fühlen aufheben	2	10.9556	2.69–44.69	0.0059932	0.000845547	2.39385	0.717273	2.68585	44.6882
team	1	9.94799	5.09–19.46	1.39617e-09	1.93088e-11	2.29737	0.342321	5.08564	19.4592
praxisteam	1	8.4607	2.67–26.79	0.0024286	0.000281615	2.13543	0.588006	2.6723	26.7872
modern	1	7.49144	1.83–30.73	0.024535	0.00516802	2.01376	0.720134	1.82631	30.7295
froh	1	7.4088	1.81–30.40	0.0256474	0.0054296	2.00267	0.720287	1.80562	30.3997
gesamt	1	7.32099	1.78–30.06	0.0269577	0.00573569	1.99075	0.720626	1.78304	30.0593
zeit patient	2	6.45093	2.62–15.86	0.000548258	4.841e-05	1.86422	0.45881	2.62467	15.8551
professionell	1	5.60778	1.76–17.89	0.0182558	0.00357365	1.72416	0.591775	1.75817	17.8863
kompetent freundlich	2	5.50845	1.73–17.58	0.0197596	0.00395192	1.70628	0.592054	1.72609	17.5791
kompetent	1	5.33468	3.67–7.75	3.36453e-16	1.43171e-18	1.67423	0.190364	3.6734	7.74728
dank	1	5.22631	1.91–14.30	0.00849854	0.00128382	1.65371	0.513642	1.90974	14.3026
aufheben	1	5.18253	2.72–9.86	1.10318e-05	5.39854e-07	1.64529	0.328299	2.72326	9.86269
top	1	4.82117	1.76–13.22	0.0133244	0.00223964	1.57302	0.514652	1.75821	13.22
freundlich	1	4.71861	3.46–6.44	4.7973e-20	1.53105e-22	1.55152	0.158822	3.45639	6.44179
toll	1	3.6438	1.77–7.51	0.00363338	0.000456105	1.29303	0.368878	1.76831	7.50843
danke	1	3.51538	1.53–8.09	0.0166687	0.0031101	1.25715	0.425194	1.5277	8.08918
stets	1	3.38328	1.36–8.42	0.0379115	0.00883257	1.21885	0.46548	1.35867	8.42486
fühlen	1	3.33154	2.19–5.08	6.92504e-07	2.10436e-08	1.20343	0.214776	2.18687	5.07535
vieler	1	3.13869	1.77–5.57	0.000938567	9.38567e-05	1.1438	0.292837	1.76799	5.57206
super	1	3.04559	1.89–4.92	8.50429e-05	5.3378e-06	1.11369	0.244711	1.88525	4.9201
zufrieden	1	2.88891	1.76–4.73	0.000306433	2.44495e-05	1.06088	0.251404	1.76496	4.7286
nett	1	2.79368	1.93–4.04	1.19675e-06	4.45598e-08	1.02736	0.187757	1.93355	4.03645
kompetent arzt	2	2.7581	1.27–6.01	0.042666	0.0106665	1.01454	0.397324	1.26591	6.00925
zeit	1	2.69085	1.97–3.68	3.16329e-08	6.73039e-10	0.989857	0.160371	1.96507	3.68468
dr	1	2.58155	1.89–3.52	8.0744e-08	1.88975e-09	0.948389	0.15788	1.89448	3.5178
frau dr	2	2.31558	1.37–3.92	0.0110688	0.00173097	0.839659	0.268015	1.36937	3.9156
ärztin	1	1.60655	1.17–2.21	0.0184731	0.00367498	0.474087	0.163209	1.16672	2.21217
patient	1	0.690474	0.55–0.87	0.0119553	0.00194487	-0.370376	0.119533	0.546259	0.872763
empfang	1	0.544836	0.34–0.87	0.0412217	0.0100613	-0.60727	0.235951	0.3431	0.86519
trotz	1	0.49703	0.30–0.82	0.0306119	0.00677369	-0.699104	0.258184	0.299648	0.82443
gefühl	1	0.474467	0.27–0.85	0.0453108	0.0114241	-0.745563	0.294753	0.266261	0.845483
termin	1	0.464196	0.34–0.64	4.83993e-05	2.7289e-06	-0.767449	0.163627	0.336836	0.63971
erfahrung	1	0.461435	0.25–0.84	0.0440974	0.0110713	-0.773413	0.30444	0.254077	0.838023
frage	1	0.442954	0.26–0.74	0.0118323	0.00190072	-0.814288	0.262223	0.264941	0.740574
erleben	1	0.431797	0.23–0.80	0.0348016	0.00797855	-0.839799	0.31655	0.232181	0.803031
persönlich	1	0.429145	0.23–0.81	0.0401436	0.00965155	-0.845961	0.32687	0.226134	0.814406
mensch	1	0.419044	0.25–0.70	0.00575751	0.000790126	-0.86978	0.259154	0.252152	0.696395
geben	1	0.400994	0.29–0.55	7.66113e-07	2.52654e-08	-0.913809	0.164017	0.290753	0.553034
muss	1	0.400504	0.22–0.74	0.0166695	0.00315657	-0.91503	0.309963	0.218153	0.735281
liegen	1	0.381556	0.18–0.80	0.0413857	0.0102422	-0.963497	0.37526	0.182865	0.796135
meinung	1	0.35227	0.17–0.72	0.0209771	0.00426236	-1.04336	0.365058	0.172239	0.720475
einfach	1	0.35144	0.24–0.51	1.51659e-06	6.13088e-08	-1.04572	0.193117	0.240695	0.51314
warten	1	0.3512	0.24–0.51	1.1069e-06	4.00369e-08	-1.0464	0.190577	0.241731	0.510243
bekommen	1	0.350957	0.23–0.53	8.05495e-06	3.8561e-07	-1.04709	0.206286	0.234239	0.525833
wartezimmer	1	0.344545	0.22–0.55	0.000113323	7.70451e-06	-1.06553	0.238201	0.216016	0.54955
wort	1	0.334515	0.15–0.77	0.0401436	0.00963239	-1.09507	0.423012	0.145996	0.766462
vertretung	1	0.330351	0.17–0.64	0.0077307	0.00114316	-1.1076	0.340517	0.169481	0.643917
stellen	1	0.329993	0.18–0.62	0.00382963	0.000501111	-1.10868	0.318573	0.176738	0.616139
mal	1	0.3295	0.24–0.45	4.7738e-10	5.58636e-12	-1.11018	0.161133	0.240268	0.451872
dran	1	0.32248	0.19–0.56	0.000601533	5.50339e-05	-1.13171	0.280603	0.186058	0.55893
gespräch	1	0.321366	0.15–0.71	0.0225339	0.00462664	-1.13518	0.400847	0.146484	0.70503
person	1	0.318517	0.15–0.68	0.0163003	0.00298261	-1.14408	0.385274	0.149686	0.677773
schreiben	1	0.318517	0.15–0.68	0.0163003	0.00298261	-1.14408	0.385274	0.149686	0.677773
not	1	0.310772	0.13–0.72	0.0291088	0.00641013	-1.1687	0.428718	0.134125	0.720068
dame	1	0.310537	0.15–0.62	0.00719866	0.00104151	-1.16945	0.356642	0.15436	0.624731
akut	1	0.301786	0.15–0.63	0.00849854	0.00128282	-1.19804	0.372084	0.145538	0.625784
eindruck	1	0.301431	0.16–0.58	0.00295943	0.000352613	-1.19921	0.335611	0.156138	0.581923
sprechen	1	0.299956	0.13–0.67	0.0172102	0.00329557	-1.20412	0.409741	0.134363	0.669632
bewertung	1	0.29905	0.14–0.64	0.0119553	0.00194592	-1.20714	0.389607	0.139349	0.641777
medikament	1	0.295588	0.13–0.66	0.0163003	0.00293381	-1.21879	0.409734	0.132408	0.65987
facharzt	1	0.291601	0.12–0.71	0.0311152	0.00693531	-1.23237	0.456444	0.119194	0.713381
verschreiben	1	0.291392	0.13–0.65	0.0149956	0.00261681	-1.23308	0.409731	0.130529	0.650502
wissen	1	0.291334	0.17–0.50	0.000134231	9.28192e-06	-1.23329	0.278189	0.168885	0.502563
raum	1	0.287208	0.13–0.64	0.0136726	0.00231271	-1.24755	0.409458	0.128724	0.640818
sprechstundenhilfe	1	0.285144	0.11–0.75	0.0421368	0.0104894	-1.25476	0.490282	0.109075	0.745419
ansonsten	1	0.285038	0.11–0.74	0.0413857	0.0102584	-1.25513	0.488951	0.10932	0.743199
völlig	1	0.281996	0.12–0.66	0.0181942	0.0035227	-1.26586	0.433809	0.120497	0.659948
rufen	1	0.280332	0.11–0.69	0.0276394	0.00593399	-1.27178	0.462229	0.113296	0.693634
monat	1	0.279298	0.11–0.73	0.0390778	0.00920538	-1.27547	0.489751	0.106951	0.729379
eher	1	0.27897	0.15–0.53	0.00102521	0.000105793	-1.27665	0.329296	0.146304	0.531937
hab	1	0.27465	0.13–0.56	0.00305615	0.00037389	-1.29226	0.363212	0.134774	0.559696
suchen	1	0.274376	0.16–0.47	3.05141e-05	1.68801e-06	-1.29326	0.270127	0.161588	0.46589
job	1	0.27427	0.12–0.62	0.01159	0.00182481	-1.29364	0.414981	0.121602	0.61861
öffnungszeit	1	0.272964	0.12–0.64	0.0154045	0.00273677	-1.29842	0.433404	0.11673	0.638302
appointment	1	0.26631	0.10–0.71	0.0348016	0.00799696	-1.32309	0.498867	0.100172	0.707998
telefon	1	0.265273	0.15–0.47	0.000112373	7.41185e-06	-1.32699	0.296105	0.148472	0.473962
besuch	1	0.264785	0.14–0.52	0.000994829	0.0001016	-1.32884	0.34189	0.135479	0.517507
neu hausarzt	2	0.260548	0.10–0.69	0.031863	0.00718844	-1.34497	0.500362	0.0977173	0.694713
allgemein	1	0.25424	0.11–0.60	0.0116934	0.00186597	-1.36948	0.440236	0.107277	0.602533
anderer	1	0.254139	0.18–0.36	1.38454e-12	8.83749e-15	-1.36987	0.176645	0.179766	0.359281
früh	1	0.253757	0.10–0.64	0.0182558	0.00359289	-1.37138	0.470963	0.100815	0.63872
wechseln	1	0.252936	0.13–0.48	0.000255967	1.9606e-05	-1.37462	0.321975	0.134568	0.475425
mussen	1	0.249883	0.14–0.46	0.000141651	1.00964e-05	-1.38676	0.314095	0.135012	0.462488
symptom	1	0.248808	0.10–0.63	0.0167686	0.00319316	-1.39108	0.47179	0.0986888	0.627277
fall	1	0.247055	0.13–0.46	0.000141651	9.99843e-06	-1.39814	0.316522	0.132851	0.459434
rezeption	1	0.242742	0.13–0.45	0.000113323	7.71558e-06	-1.41576	0.316517	0.130533	0.451408
teilweise	1	0.24104	0.08–0.70	0.0390778	0.00923722	-1.42279	0.546566	0.0825741	0.703616
had	1	0.24104	0.08–0.70	0.0390778	0.00923724	-1.42279	0.546566	0.0825741	0.703616
t	1	0.240973	0.08–0.70	0.0390778	0.00931216	-1.42307	0.547255	0.0824397	0.704372
stimmen	1	0.240973	0.08–0.70	0.0390778	0.00931214	-1.42307	0.547255	0.0824397	0.704371
alt	1	0.239462	0.12–0.47	0.000487896	4.15231e-05	-1.42936	0.348723	0.120892	0.474325
dauern	1	0.236022	0.09–0.64	0.0227629	0.00469787	-1.44383	0.51072	0.0867399	0.642223
akutsprechstunde	1	0.235482	0.13–0.43	5.94971e-05	3.48121e-06	-1.44612	0.311652	0.127842	0.433752
deutlich	1	0.234765	0.08–0.69	0.0348016	0.00799679	-1.44917	0.546403	0.0804499	0.685078
neu	1	0.232808	0.16–0.34	1.86068e-11	1.38561e-13	-1.45754	0.197026	0.158229	0.342539
selber	1	0.232194	0.10–0.54	0.00472927	0.000643986	-1.46018	0.427908	0.100371	0.537147
glück	1	0.232169	0.09–0.60	0.0140292	0.00238794	-1.46029	0.480803	0.0904764	0.59576
online termin	2	0.228547	0.08–0.67	0.0311152	0.00695126	-1.47602	0.54684	0.0782519	0.667505
bringen	1	0.228516	0.10–0.53	0.00417115	0.000554674	-1.47615	0.427515	0.0988573	0.528232
erhalten	1	0.228455	0.08–0.67	0.0312229	0.00700854	-1.47642	0.547543	0.078113	0.668157
hoffen	1	0.227303	0.11–0.49	0.00154989	0.00016818	-1.48147	0.393739	0.105063	0.491772
ton	1	0.225371	0.08–0.61	0.0181942	0.00351464	-1.49001	0.5105	0.0828611	0.612976
merken	1	0.225287	0.08–0.61	0.0181996	0.00354312	-1.49038	0.511068	0.0827382	0.613431
letzter	1	0.225148	0.12–0.44	0.000149237	1.08453e-05	-1.491	0.338894	0.115876	0.437462
extrem	1	0.224714	0.10–0.52	0.00375919	0.000487895	-1.49293	0.428102	0.0971007	0.520041
grund	1	0.223156	0.11–0.45	0.000267933	2.08075e-05	-1.49988	0.352413	0.111848	0.445234
schauen	1	0.222549	0.08–0.65	0.0276394	0.00596892	-1.50261	0.546505	0.0762486	0.649562
arbeiten	1	0.221545	0.11–0.43	0.000149237	1.09547e-05	-1.50713	0.342731	0.113168	0.43371
vergeben	1	0.220203	0.08–0.60	0.0163353	0.00302377	-1.5132	0.510302	0.0809927	0.598689
corona	1	0.218228	0.11–0.44	0.000208626	1.5758e-05	-1.52221	0.352542	0.109351	0.435513
sagen	1	0.218206	0.15–0.32	4.00308e-13	2.1293e-15	-1.52232	0.191883	0.149807	0.317834
brauchen	1	0.21563	0.12–0.39	1.2045e-05	6.15064e-07	-1.53419	0.307673	0.117981	0.3941
leute	1	0.215239	0.09–0.50	0.00334672	0.000413	-1.53601	0.434928	0.0917705	0.504823
name	1	0.213642	0.06–0.71	0.0464122	0.0118005	-1.54345	0.612955	0.0642583	0.710304
akutpatient	1	0.213642	0.06–0.71	0.0464122	0.0118005	-1.54345	0.612955	0.0642583	0.710305
что	1	0.213476	0.06–0.71	0.0466068	0.0118996	-1.54423	0.613983	0.064079	0.711182
<name of physician>	1	0.212403	0.07–0.64	0.0276394	0.00594221	-1.54927	0.563175	0.0704332	0.640539
reden	1	0.211394	0.08–0.59	0.0163353	0.00301756	-1.55403	0.523959	0.075699	0.590331
anderer arzt	2	0.206697	0.11–0.39	2.40803e-05	1.25525e-06	-1.5765	0.325273	0.109259	0.391031
erkältung	1	0.206601	0.06–0.69	0.0412217	0.010046	-1.57696	0.612594	0.0621846	0.686409
führen	1	0.206601	0.06–0.69	0.0412217	0.010046	-1.57696	0.612594	0.0621845	0.68641
anruf	1	0.206424	0.06–0.69	0.0412217	0.01013	-1.57782	0.613614	0.062007	0.687193
information	1	0.206424	0.06–0.69	0.0412217	0.01013	-1.57782	0.613615	0.062007	0.687194
etc	1	0.206331	0.07–0.62	0.024535	0.00511948	-1.57828	0.563787	0.0683375	0.622972
benötigen	1	0.206282	0.07–0.58	0.0149121	0.00258583	-1.57851	0.52388	0.0738798	0.575967
nähe	1	0.206171	0.07–0.62	0.024535	0.00516129	-1.57905	0.564593	0.0681769	0.623475
stehen	1	0.203783	0.11–0.37	6.55358e-06	2.9282e-07	-1.5907	0.310198	0.110949	0.374295
ort	1	0.201152	0.07–0.56	0.0133232	0.00222525	-1.60369	0.524358	0.071975	0.562169
vergessen	1	0.201152	0.07–0.56	0.0133232	0.00222525	-1.60369	0.524358	0.071975	0.562169
patient aufnehmen	2	0.200388	0.07–0.61	0.0214963	0.00439074	-1.6075	0.564305	0.066302	0.605646
überfüllt	1	0.199782	0.06–0.66	0.0366815	0.00850696	-1.61053	0.612076	0.0601932	0.66308
dr <name of physician>	2	0.199782	0.06–0.66	0.0366815	0.00850698	-1.61053	0.612076	0.0601931	0.66308
stern	1	0.199344	0.13–0.32	4.8893e-10	6.24167e-12	-1.61272	0.234611	0.125863	0.315725
schade	1	0.198799	0.11–0.37	7.47457e-06	3.49873e-07	-1.61546	0.317106	0.10678	0.370118
einzig	1	0.194833	0.08–0.46	0.00201105	0.0002225	-1.63561	0.443016	0.0817636	0.464264
erreichen	1	0.194028	0.08–0.48	0.00344586	0.000428899	-1.63975	0.465623	0.0778963	0.483293
pünktlich	1	0.19269	0.07–0.51	0.0059932	0.000841372	-1.64667	0.49319	0.0732905	0.506608
annehmen	1	0.19255	0.07–0.51	0.0059932	0.000847975	-1.6474	0.49373	0.0731595	0.506774
lesen	1	0.191334	0.07–0.53	0.0104009	0.00161546	-1.65373	0.524478	0.0684461	0.534857
respekt	1	0.189939	0.08–0.47	0.00305615	0.000373134	-1.66105	0.466799	0.0760794	0.4742
haus	1	0.187776	0.08–0.45	0.00153446	0.000164873	-1.67251	0.443927	0.0786614	0.448248
nochmal	1	0.186664	0.07–0.52	0.00889529	0.00136268	-1.67845	0.524115	0.0668228	0.521429
obwohl	1	0.183925	0.11–0.31	6.64877e-09	1.20244e-10	-1.69323	0.262963	0.10985	0.30795
normal	1	0.182645	0.07–0.46	0.00232261	0.000266853	-1.70021	0.466383	0.0732176	0.455619
nurse	1	0.179505	0.05–0.63	0.031863	0.00722003	-1.71755	0.639323	0.0512712	0.628461
ausstellen	1	0.177973	0.06–0.56	0.0166687	0.00313867	-1.72612	0.584369	0.0566148	0.559474
rezension	1	0.177973	0.06–0.56	0.0166687	0.00313867	-1.72612	0.584369	0.0566148	0.559474
dringend	1	0.175788	0.07–0.48	0.00450515	0.000608675	-1.73848	0.507182	0.0650527	0.475019
anruft	1	0.173054	0.05–0.61	0.0278432	0.00604256	-1.75415	0.638927	0.049467	0.605407
erneut	1	0.172615	0.05–0.54	0.0149956	0.00263221	-1.75669	0.584063	0.0549431	0.542303
people	1	0.172502	0.05–0.61	0.0281426	0.00613749	-1.75735	0.641288	0.0490815	0.606273
vereinbaren	1	0.172388	0.05–0.54	0.0150203	0.00265253	-1.75801	0.584954	0.0547752	0.542538
verdienen	1	0.171788	0.06–0.50	0.00788569	0.00117446	-1.76149	0.542831	0.0592824	0.497807
telefonisch	1	0.168304	0.10–0.29	7.46726e-09	1.4299e-10	-1.78198	0.277885	0.0976235	0.290158
frau dr <name of physician>	3	0.167531	0.06–0.48	0.00678761	0.000974816	-1.78659	0.541769	0.0579337	0.484459
besetzen	1	0.167189	0.05–0.53	0.0133232	0.00221315	-1.78863	0.584514	0.053169	0.525722
interessieren	1	0.167189	0.05–0.53	0.0133232	0.00221315	-1.78863	0.584514	0.053169	0.525722
nennen	1	0.166279	0.05–0.58	0.024535	0.00510417	-1.79409	0.640657	0.0473697	0.583682
krankenhaus	1	0.16387	0.06–0.44	0.0029981	0.000360409	-1.80868	0.506989	0.0606655	0.442647
verlassen	1	0.161909	0.05–0.51	0.0116751	0.00185063	-1.82072	0.584837	0.0514573	0.509441
fazit	1	0.16029	0.05–0.56	0.0208723	0.00421887	-1.83077	0.639835	0.0457371	0.561753
kopf	1	0.16029	0.05–0.56	0.0208723	0.00421887	-1.83077	0.639835	0.0457371	0.561753
erscheinen	1	0.152818	0.06–0.40	0.00129169	0.000137414	-1.87851	0.492687	0.0581824	0.401383
sprechstunde	1	0.152603	0.06–0.36	0.000293811	2.31298e-05	-1.87992	0.444182	0.0638949	0.364466
there	1	0.152235	0.05–0.46	0.0059932	0.000842217	-1.88233	0.56382	0.0504175	0.459671
nächster	1	0.151183	0.06–0.38	0.000569599	5.15063e-05	-1.88926	0.466636	0.0605751	0.377322
tag	1	0.15092	0.09–0.26	2.38122e-10	2.02657e-12	-1.891	0.268889	0.0890973	0.255641
stern geben	2	0.145987	0.06–0.38	0.000947074	9.5715e-05	-1.92424	0.493241	0.0555213	0.383858
verhalten	1	0.14365	0.05–0.43	0.00433061	0.000580486	-1.94038	0.563969	0.0475604	0.433876
sitzen	1	0.143089	0.07–0.28	8.94269e-07	3.04432e-08	-1.94429	0.351027	0.0719125	0.284711
mehrfach	1	0.139908	0.05–0.42	0.00370526	0.000473967	-1.96677	0.56273	0.0464341	0.421549
<name of physician>	1	0.1398	0.05–0.39	0.00160008	0.000175328	-1.96754	0.524379	0.0500203	0.390721
covid	1	0.139665	0.05–0.42	0.00370526	0.000476954	-1.96851	0.563497	0.0462839	0.42145
arzt suchen	2	0.139339	0.04–0.46	0.00859862	0.00130809	-1.97085	0.613169	0.0418922	0.46346
neu patient	2	0.139296	0.08–0.25	1.47845e-09	2.20195e-11	-1.97115	0.294556	0.0782001	0.248124
blutabnahme	1	0.138695	0.04–0.53	0.0183482	0.00363059	-1.97547	0.679186	0.0366377	0.525045
rezept	1	0.137362	0.06–0.32	8.50142e-05	5.24556e-06	-1.98514	0.435842	0.0584615	0.322747
denken	1	0.135725	0.07–0.27	6.92504e-07	2.20792e-08	-1.99713	0.356957	0.0674234	0.273216
bitte	1	0.135617	0.06–0.30	1.18955e-05	5.94777e-07	-1.99792	0.400152	0.061901	0.297119
antibiotikum	1	0.134798	0.04–0.45	0.00728237	0.00106911	-2.00398	0.612523	0.0405782	0.447789
maske	1	0.134798	0.04–0.45	0.00728237	0.00106911	-2.00398	0.612523	0.0405782	0.447789
empfangsdame	1	0.13319	0.04–0.50	0.0163003	0.00296498	-2.01598	0.678473	0.0352325	0.5035
fallen	1	0.13319	0.04–0.50	0.0163003	0.00296498	-2.01598	0.678473	0.0352325	0.5035
gesicht	1	0.130418	0.04–0.43	0.0060961	0.000869019	-2.03701	0.611748	0.0393193	0.432581
schließen	1	0.127552	0.03–0.48	0.0140306	0.00241804	-2.05923	0.678849	0.0337162	0.482543
wohnen	1	0.127552	0.03–0.48	0.0140306	0.00241803	-2.05923	0.678849	0.0337163	0.482542
schmerz	1	0.125213	0.06–0.26	3.84931e-07	1.10565e-08	-2.07774	0.363644	0.0613915	0.255381
heißen	1	0.124974	0.05–0.34	0.000537259	4.64177e-05	-2.07965	0.510598	0.0459398	0.339977
ende	1	0.124542	0.05–0.34	0.000537259	4.68673e-05	-2.08311	0.51173	0.0456797	0.339555
uhr	1	0.123762	0.06–0.25	3.2799e-07	9.07207e-09	-2.08939	0.363548	0.0606917	0.252375
legen	1	0.122643	0.04–0.36	0.00120644	0.000127061	-2.09848	0.547608	0.0419284	0.358736
just	1	0.119724	0.04–0.38	0.00295702	0.000349181	-2.12257	0.593595	0.0374027	0.38323
telefonat	1	0.112429	0.04–0.36	0.00205742	0.000229818	-2.18543	0.593262	0.0351466	0.359644
krank	1	0.112157	0.06–0.22	4.5823e-09	7.79965e-11	-2.18786	0.336365	0.0580104	0.216843
woche	1	0.110764	0.05–0.25	4.13243e-06	1.75848e-07	-2.20036	0.421265	0.0485075	0.252921
eigentlich	1	0.108753	0.06–0.21	1.63269e-09	2.60536e-11	-2.21867	0.332769	0.0566479	0.208786
stark	1	0.107476	0.05–0.23	6.92504e-07	2.21012e-08	-2.23049	0.398679	0.0491983	0.234787
lassen	1	0.106073	0.06–0.20	3.08768e-10	3.28476e-12	-2.24363	0.322131	0.0564158	0.199438
passieren	1	0.105504	0.04–0.28	0.000103799	6.7359e-06	-2.249	0.499571	0.0396303	0.280876
hingehen	1	0.103713	0.03–0.37	0.00386932	0.00051042	-2.26613	0.65208	0.0288916	0.372302
nicht	1	0.102611	0.03–0.32	0.000835378	7.82056e-05	-2.27681	0.576431	0.0331533	0.317587
fragen	1	0.0988731	0.05–0.19	2.68773e-10	2.57336e-12	-2.31392	0.330595	0.0517213	0.189011
stunde warten	2	0.0968879	0.03–0.30	0.000568501	5.08023e-05	-2.3342	0.576075	0.031326	0.299664
sowas	1	0.0965135	0.04–0.24	6.55515e-06	2.99863e-07	-2.33807	0.45634	0.0394588	0.236065
patient annehmen	2	0.0952841	0.02–0.41	0.00948805	0.00146358	-2.35089	0.738854	0.0223921	0.405458
genervt	1	0.0952293	0.04–0.22	1.43666e-06	5.65494e-08	-2.35147	0.4331	0.0407482	0.222553
spät	1	0.0946547	0.04–0.25	2.8346e-05	1.50859e-06	-2.35752	0.490119	0.0362197	0.247366
anstatt	1	0.0942914	0.03–0.29	0.000483882	4.06667e-05	-2.36137	0.575429	0.0305251	0.291264
antwort	1	0.0936071	0.04–0.21	1.95165e-07	4.98293e-09	-2.36865	0.405054	0.0423175	0.207061
unmöglich	1	0.092236	0.03–0.26	8.50142e-05	5.21708e-06	-2.38341	0.523151	0.0330815	0.257167
weder	1	0.0915429	0.03–0.28	0.000396257	3.24594e-05	-2.39095	0.575371	0.0296387	0.282742
stunde	1	0.0891431	0.06–0.14	7.55991e-21	1.60849e-23	-2.41751	0.241881	0.0554875	0.143212
definitiv	1	0.0863038	0.03–0.26	0.000197618	1.47162e-05	-2.44988	0.565415	0.0284931	0.261409
anrufen	1	0.0843577	0.03–0.23	2.8346e-05	1.53792e-06	-2.47269	0.514474	0.0307748	0.231235
bitten	1	0.0843016	0.02–0.29	0.00092349	9.13666e-05	-2.47335	0.632176	0.0244184	0.291042
kommentar	1	0.0843016	0.02–0.29	0.00092349	9.13662e-05	-2.47335	0.632176	0.0244184	0.291042
ignorieren	1	0.0843016	0.02–0.29	0.00092349	9.13665e-05	-2.47335	0.632176	0.0244184	0.291042
absolut empfehlen	2	0.0770958	0.02–0.31	0.00288152	0.000337199	-2.56271	0.71486	0.0189902	0.312991
rein	1	0.0770053	0.02–0.26	0.000415126	3.44467e-05	-2.56388	0.619014	0.0228879	0.259081
geld	1	0.0749228	0.03–0.22	5.00764e-05	2.87673e-06	-2.5913	0.553763	0.025307	0.221813
umgehen	1	0.0748532	0.02–0.25	0.000340494	2.75293e-05	-2.59223	0.618228	0.0222825	0.251453
scheinen	1	0.0733482	0.03–0.20	5.46719e-06	2.38463e-07	-2.61254	0.505664	0.0272244	0.197615
krankschreibung	1	0.0709077	0.03–0.17	7.46868e-08	1.66854e-09	-2.64638	0.439074	0.0299879	0.167664
aussage	1	0.0648441	0.02–0.25	0.000889317	8.51473e-05	-2.73577	0.696225	0.0165665	0.25381
hausarzt suchen	2	0.0645222	0.02–0.25	0.000889317	8.44671e-05	-2.74075	0.69715	0.0164544	0.253008
traurig	1	0.0627279	0.02–0.25	0.000734853	6.8013e-05	-2.76895	0.695169	0.0160591	0.245019
test	1	0.055421	0.02–0.16	1.38258e-06	5.295e-08	-2.8928	0.531656	0.0195488	0.157119
schicken	1	0.0531051	0.02–0.15	9.48238e-07	3.32892e-08	-2.93548	0.531483	0.0187382	0.150502
laut	1	0.047528	0.01–0.18	8.74561e-05	5.5823e-06	-3.04644	0.670782	0.0127635	0.176982
fieber	1	0.0460784	0.01–0.17	7.46041e-05	4.4445e-06	-3.07741	0.670543	0.01238	0.171504
unfreundlich	1	0.0369587	0.02–0.06	1.99881e-32	2.1264e-35	-3.29795	0.26561	0.0219596	0.0622026
respektlos	1	0.0360947	0.01–0.11	1.91266e-07	4.67992e-09	-3.32161	0.567005	0.0118795	0.10967
unhöflich	1	0.0312443	0.01–0.09	3.05602e-08	6.17707e-10	-3.46592	0.560298	0.0104192	0.0936928
abweisen	1	0.0247841	0.01–0.09	1.99725e-07	5.31183e-09	-3.69755	0.633457	0.00716083	0.0857795
frechheit	1	0.0194249	0.00–0.16	0.00209466	0.000238434	-3.9412	1.07262	0.00237316	0.158997
leer	1	0.0194249	0.00–0.16	0.00209466	0.000238435	-3.9412	1.07262	0.00237316	0.158997
weggeschickt	1	0.0169687	0.00–0.07	1.67299e-06	6.94112e-08	-4.07638	0.755909	0.00385661	0.0746607
ablehnen	1	0.016822	0.00–0.14	0.00117963	0.000122983	-4.08507	1.06379	0.00209104	0.13533

## Sheet: Main-Tauber-Kreis
term	ngram_type	OR	95% CI	q_FDR	p	coef_logit	se	CI_low	CI_high
freundlich kompetent	2	22.1892	3.05–161.19	0.0125725	0.00218652	3.09961	1.01174	3.05447	161.194
hilfsbereit	1	19.9126	2.73–145.24	0.016303	0.00317106	2.99135	1.01379	2.73004	145.241
dank	1	16.6067	2.27–121.41	0.0243823	0.00563526	2.80981	1.015	2.27142	121.414
dr <name of physician>	2	15.7922	2.16–115.65	0.0266967	0.00659781	2.75952	1.01584	2.15647	115.65
frau dr <name of physician>	3	13.5501	1.84–99.58	0.039288	0.0104288	2.60639	1.01762	1.84387	99.5759
sup	1	13.0287	1.77–95.85	0.0432934	0.0116902	2.56716	1.01816	1.77102	95.8475
aufheben	1	11.9495	3.74–38.13	0.000454654	2.7841e-05	2.48069	0.591988	3.74491	38.1296
toll	1	10.8507	3.39–34.68	0.000721514	5.77871e-05	2.38423	0.592846	3.39483	34.6816
kompetent arzt	2	9.80815	2.37–40.60	0.0103358	0.00163196	2.28321	0.724799	2.36933	40.6021
team	1	9.33587	5.13–16.97	2.10427e-11	2.40763e-13	2.23386	0.305008	5.13484	16.9739
kompetent	1	9.23507	5.38–15.85	1.01833e-13	6.9908e-16	2.22301	0.275442	5.38243	15.8453
einfühlsam	1	8.15753	1.96–33.99	0.0188647	0.00394524	2.09894	0.728165	1.95764	33.9927
freundlich	1	7.3695	4.67–11.64	2.27995e-15	1.04346e-17	1.99735	0.233089	4.6669	11.6372
zuvorkommend	1	6.64732	1.58–27.91	0.0368322	0.00966363	1.89421	0.732024	1.5832	27.9099
weiterempfehlen	1	6.20804	1.47–26.14	0.0462332	0.0128014	1.82584	0.733493	1.47432	26.1406
super	1	6.18273	3.30–11.58	4.7051e-07	1.29202e-08	1.82176	0.320331	3.29996	11.5838
fühlen	1	4.79346	2.55–9.03	2.95191e-05	1.20685e-06	1.56725	0.322845	2.54588	9.02526
praxisteam	1	4.79033	1.71–13.42	0.0155461	0.00288233	1.5666	0.525701	1.70954	13.423
zufrieden	1	3.6006	1.95–6.65	0.000611571	4.33838e-05	1.2811	0.313329	1.94834	6.65406
ärztin	1	3.26384	1.93–5.51	0.000187034	9.84391e-06	1.1829	0.267591	1.93175	5.5145
schnell	1	3.13175	1.65–5.96	0.0040375	0.000508152	1.14159	0.328381	1.64537	5.96089
zeit	1	3.02222	2.03–4.50	1.75047e-06	5.20735e-08	1.10599	0.203155	2.02954	4.50045
top	1	3.01293	1.42–6.39	0.0188647	0.00400967	1.10291	0.383302	1.4214	6.3865
nett	1	2.84098	1.91–4.23	9.15682e-06	2.93353e-07	1.04415	0.20363	1.90605	4.23449
vieler	1	2.75828	1.30–5.87	0.0331342	0.00841625	1.01461	0.385066	1.29677	5.86697
frau dr	2	2.58914	1.31–5.11	0.0257909	0.00613787	0.951326	0.347158	1.31114	5.11285
dr	1	2.49417	1.72–3.61	2.95191e-05	1.28344e-06	0.913955	0.188744	1.72291	3.61067
empfehlen	1	1.87101	1.20–2.92	0.0252672	0.00595542	0.626476	0.227791	1.19722	2.92398
patient	1	0.564036	0.40–0.79	0.00655745	0.000900337	-0.572638	0.172484	0.40224	0.790911
geben	1	0.533753	0.34–0.83	0.0232181	0.00520681	-0.627821	0.224707	0.34361	0.829116
problem	1	0.415284	0.26–0.67	0.0026569	0.000310073	-0.878793	0.243653	0.257598	0.669494
diagnose	1	0.411092	0.21–0.81	0.0368322	0.00969267	-0.888938	0.34367	0.209605	0.806263
neu	1	0.3997	0.21–0.75	0.0188647	0.00401469	-0.91704	0.318748	0.213998	0.746549
bekommen	1	0.39738	0.25–0.63	0.00100465	8.75841e-05	-0.922863	0.235266	0.250578	0.630185
mal	1	0.353734	0.23–0.54	2.95191e-05	1.26978e-06	-1.03921	0.214517	0.232315	0.538613
stehen	1	0.351901	0.17–0.74	0.0252672	0.00591389	-1.04441	0.379437	0.167277	0.740292
hören	1	0.345277	0.18–0.67	0.0103358	0.00162122	-1.06341	0.337369	0.178235	0.66887
trotz	1	0.344449	0.20–0.60	0.0018822	0.000206741	-1.06581	0.287231	0.196168	0.604813
termin	1	0.344161	0.25–0.47	5.79679e-10	7.95898e-12	-1.06665	0.155959	0.253517	0.467214
minute	1	0.342302	0.17–0.68	0.0118366	0.00197728	-1.07206	0.346539	0.173552	0.675133
stern	1	0.31646	0.17–0.57	0.00160325	0.000154088	-1.15056	0.304028	0.174392	0.574265
gespräch	1	0.295998	0.12–0.74	0.0350644	0.009067	-1.2174	0.466524	0.118625	0.738587
schmerz	1	0.286724	0.15–0.55	0.00171054	0.000180057	-1.24924	0.333533	0.149127	0.55128
brauchen	1	0.284296	0.11–0.71	0.0278943	0.00701133	-1.25774	0.466468	0.113947	0.70931
fast	1	0.280425	0.11–0.70	0.0261499	0.00640283	-1.27145	0.466347	0.112423	0.699485
warten	1	0.279675	0.17–0.46	1.2504e-05	4.29198e-07	-1.27413	0.252026	0.170657	0.458335
möchten	1	0.270566	0.12–0.59	0.00767073	0.00110585	-1.30724	0.400734	0.123356	0.593451
woche	1	0.27033	0.14–0.52	0.00086222	7.30026e-05	-1.30811	0.329808	0.14163	0.515979
erleben	1	0.266591	0.11–0.63	0.013661	0.00240708	-1.32204	0.435629	0.113509	0.626124
fahren	1	0.26167	0.11–0.64	0.0164084	0.00331865	-1.34067	0.456544	0.106939	0.640282
lassen	1	0.258274	0.11–0.63	0.0157067	0.00301914	-1.35373	0.456451	0.10557	0.631858
versuchen	1	0.242933	0.10–0.56	0.00677562	0.000945796	-1.41497	0.427978	0.104999	0.562068
leben	1	0.227438	0.07–0.73	0.045119	0.0123896	-1.48088	0.592151	0.0712547	0.725958
corona	1	0.227231	0.07–0.72	0.0450673	0.0122723	-1.48179	0.591717	0.0712504	0.724682
fall	1	0.227041	0.09–0.60	0.0157067	0.00299597	-1.48263	0.499512	0.0852925	0.604361
tag	1	0.223748	0.12–0.41	3.22744e-05	1.47709e-06	-1.49723	0.310997	0.121628	0.411609
anrufbeantworter	1	0.222218	0.07–0.71	0.0408294	0.0109314	-1.5041	0.591029	0.0697725	0.707737
wissen	1	0.219556	0.11–0.46	0.000625232	4.60889e-05	-1.51615	0.372095	0.105879	0.455281
anrufen	1	0.217521	0.10–0.45	0.000611571	4.08822e-05	-1.52546	0.371843	0.10495	0.450837
denken	1	0.209156	0.07–0.59	0.0164084	0.00334176	-1.56468	0.533215	0.0735509	0.594774
termin vereinbaren	2	0.209156	0.07–0.59	0.0164084	0.00334175	-1.56468	0.533215	0.0735509	0.594774
erreichbar	1	0.204889	0.08–0.51	0.00485739	0.000622458	-1.58529	0.463312	0.0826304	0.508041
sagen	1	0.20291	0.13–0.32	1.97214e-09	3.15903e-11	-1.595	0.240248	0.126707	0.324942
stark	1	0.195965	0.08–0.46	0.00170576	0.00017565	-1.62982	0.434423	0.0836356	0.459164
meinung	1	0.195893	0.08–0.46	0.00170576	0.000174099	-1.63018	0.434263	0.083631	0.458852
rezept	1	0.195342	0.06–0.60	0.0211657	0.00460124	-1.633	0.576279	0.0631331	0.604414
wort	1	0.191657	0.06–0.59	0.0193117	0.004154	-1.65205	0.576385	0.0619291	0.593134
telefon	1	0.191086	0.11–0.34	4.7051e-07	1.25019e-08	-1.65503	0.290727	0.108083	0.337832
ende	1	0.187956	0.06–0.58	0.0180259	0.00371244	-1.67155	0.576074	0.0607704	0.581328
stunde	1	0.18321	0.11–0.32	1.0864e-07	2.23744e-09	-1.69712	0.283821	0.10504	0.319552
punkt	1	0.181525	0.05–0.63	0.0278943	0.00702145	-1.70636	0.632964	0.0524986	0.627664
vereinbaren	1	0.181209	0.07–0.47	0.00325896	0.000395251	-1.7081	0.482075	0.0704417	0.466155
telefonisch	1	0.180297	0.10–0.31	7.06954e-08	1.29419e-09	-1.71315	0.28232	0.103675	0.313548
rein	1	0.177485	0.05–0.61	0.0260526	0.0063194	-1.72887	0.633117	0.0513146	0.613876
umgang	1	0.177485	0.05–0.61	0.0260526	0.0063194	-1.72887	0.633117	0.0513146	0.613876
leute	1	0.173474	0.05–0.60	0.0243823	0.00563066	-1.75173	0.632724	0.0501937	0.599543
aufgrund	1	0.173397	0.05–0.60	0.0243823	0.00558294	-1.75217	0.632252	0.0502177	0.598721
anderer arzt	2	0.171841	0.07–0.42	0.00100465	9.19586e-05	-1.76119	0.450329	0.0710884	0.415389
eigentlich	1	0.17103	0.06–0.52	0.0109327	0.00175123	-1.76592	0.564286	0.0565903	0.516895
bzw	1	0.166509	0.06–0.46	0.00391787	0.000484131	-1.7927	0.513759	0.0608301	0.455784
fragen	1	0.155264	0.06–0.37	0.000454654	2.80907e-05	-1.86263	0.444709	0.0649422	0.371206
legen	1	0.153747	0.04–0.62	0.0337122	0.0086402	-1.87245	0.713048	0.0380057	0.621966
vergeben	1	0.151761	0.05–0.45	0.00508872	0.000663746	-1.88545	0.55387	0.0512503	0.449391
schlimm	1	0.149575	0.04–0.50	0.0123369	0.00211731	-1.89996	0.618221	0.0445266	0.502458
krank	1	0.149575	0.04–0.50	0.0123369	0.00211731	-1.89996	0.618221	0.0445266	0.502458
sprechstundenhilfe	1	0.148748	0.06–0.40	0.00170576	0.00016868	-1.9055	0.506537	0.0551159	0.401443
schade	1	0.14808	0.06–0.37	0.000625232	4.72143e-05	-1.91001	0.469404	0.0590107	0.371586
erreichen	1	0.14799	0.07–0.33	8.8231e-05	4.23994e-06	-1.91061	0.415417	0.0655573	0.334073
sehen	1	0.14634	0.06–0.37	0.000611571	4.27142e-05	-1.92182	0.469621	0.0582925	0.367377
anderer	1	0.144207	0.09–0.24	1.2666e-12	1.15936e-14	-1.93651	0.250829	0.0882016	0.235774
obwohl	1	0.13775	0.07–0.27	4.48156e-07	1.02553e-08	-1.98231	0.346168	0.0698921	0.271491
letzter	1	0.136901	0.06–0.34	0.000324165	1.85449e-05	-1.9885	0.464415	0.0550919	0.340192
verschreiben	1	0.136239	0.05–0.40	0.00225383	0.000257875	-1.99335	0.545478	0.0467715	0.396845
trotz termin	2	0.135842	0.05–0.36	0.000784579	6.46335e-05	-1.99626	0.499662	0.0510168	0.361706
telefonisch erreichbar	2	0.131241	0.04–0.43	0.00615065	0.000816333	-2.03072	0.606692	0.0399616	0.43102
früh	1	0.129361	0.03–0.51	0.0164084	0.0032925	-2.04515	0.69586	0.0330732	0.505978
suchen	1	0.127411	0.06–0.28	1.26843e-05	4.64415e-07	-2.06034	0.40876	0.0571826	0.28389
möglichkeit	1	0.126235	0.03–0.49	0.0155461	0.00291711	-2.06961	0.695355	0.0323058	0.493261
termin warten	2	0.126235	0.03–0.49	0.0155461	0.00291712	-2.06961	0.695355	0.0323058	0.493261
schicken	1	0.123207	0.03–0.48	0.0144625	0.0025814	-2.09389	0.694805	0.031565	0.480913
dran	1	0.121655	0.04–0.35	0.00100465	9.06851e-05	-2.10657	0.538179	0.0423665	0.349331
versuch	1	0.118833	0.04–0.38	0.003023	0.000359716	-2.13003	0.596983	0.0368787	0.382913
sprechen	1	0.114007	0.03–0.43	0.0096764	0.00145626	-2.17149	0.682159	0.0299411	0.434109
überweisung	1	0.111469	0.03–0.42	0.00893579	0.00130867	-2.19401	0.682626	0.0292477	0.424832
monat	1	0.108591	0.04–0.28	9.39908e-05	4.7318e-06	-2.22017	0.485141	0.0419597	0.28103
halb	1	0.0988086	0.02–0.49	0.0218249	0.00484443	-2.31457	0.821586	0.0197445	0.494473
stern vergeben	2	0.0988086	0.02–0.49	0.0218249	0.00484443	-2.31457	0.821586	0.0197445	0.494473
akut	1	0.0953321	0.03–0.30	0.000710814	5.53036e-05	-2.35039	0.582933	0.0304114	0.298842
bitte	1	0.0869482	0.02–0.32	0.00207817	0.000233022	-2.44244	0.663665	0.0236776	0.319289
aussage	1	0.0812575	0.02–0.39	0.0111967	0.00184477	-2.51013	0.806041	0.0167397	0.394439
durchkommen	1	0.0812575	0.02–0.39	0.0111967	0.00184477	-2.51013	0.806041	0.0167397	0.394439
passieren	1	0.0704536	0.01–0.33	0.00620759	0.000838096	-2.6528	0.794277	0.0148526	0.334199
unmöglich	1	0.0630959	0.02–0.22	0.000324165	1.83268e-05	-2.7631	0.644928	0.0178249	0.223344
sitzen	1	0.0519548	0.01–0.24	0.0013677	0.00012832	-2.95738	0.772231	0.0114364	0.236027
unfreundlich	1	0.0509801	0.03–0.10	5.42994e-17	1.24255e-19	-2.97632	0.32832	0.0267873	0.0970225
ausmachen	1	0.0423163	0.01–0.19	0.000540188	3.46116e-05	-3.16258	0.763764	0.00947061	0.189076
arrogant	1	0.0401189	0.00–0.33	0.0149609	0.00270461	-3.21591	1.07216	0.00490575	0.32809
laut	1	0.0348203	0.00–0.28	0.0103358	0.00159165	-3.35755	1.06338	0.00433176	0.279899
unhöflich	1	0.0339488	0.00–0.27	0.0096764	0.00146142	-3.3829	1.06306	0.00422603	0.272721
termin ausmachen	2	0.0306444	0.00–0.24	0.00689305	0.000977961	-3.48531	1.05718	0.00385887	0.243356
katastrophe	1	0.0206656	0.00–0.16	0.00179079	0.000192602	-3.87929	1.04043	0.00268914	0.158812

## Sheet: Mecklenburgische Seenplatte
term	ngram_type	OR	95% CI	q_FDR	p	coef_logit	se	CI_low	CI_high
team	1	12.3973	4.52–33.97	3.32024e-05	9.82965e-07	2.51748	0.514294	4.52429	33.9705
toll	1	9.43701	2.28–39.09	0.0108776	0.00196452	2.24464	0.725119	2.27825	39.0903
fühlen	1	7.92049	3.18–19.71	0.000166778	8.60447e-06	2.06945	0.465091	3.18316	19.7081
kompetent	1	7.12204	3.80–13.36	9.51652e-08	9.49225e-10	1.96319	0.320903	3.79705	13.3586
fachlich	1	6.42068	1.53–26.91	0.041696	0.0109726	1.85952	0.731069	1.53208	26.9079
aufheben	1	5.74239	2.29–14.38	0.00231082	0.000190034	1.74788	0.46836	2.29307	14.3803
frau dr	2	5.31783	1.91–14.82	0.00866843	0.00139721	1.67107	0.522988	1.90791	14.8221
zeit patient	2	4.97233	1.78–13.88	0.0113497	0.00220275	1.60389	0.5239	1.78077	13.8839
danke	1	4.73724	1.45–15.48	0.0395703	0.0100227	1.55545	0.604049	1.44993	15.4776
freundlich	1	4.37648	2.72–7.05	9.51652e-08	1.25217e-09	1.47624	0.243067	2.71783	7.04738
nett	1	4.08151	2.35–7.10	2.41762e-05	6.36216e-07	1.40647	0.28243	2.34645	7.09954
super	1	3.57948	1.77–7.24	0.00349574	0.000383574	1.27522	0.359102	1.77071	7.23592
zeit	1	3.35144	2.01–5.60	9.05814e-05	3.87355e-06	1.20939	0.261883	2.00591	5.59951
zufrieden	1	3.07104	1.45–6.49	0.0155847	0.00330479	1.12202	0.381916	1.45276	6.49201
dr	1	3.03331	1.73–5.31	0.00151895	9.99306e-05	1.10966	0.285203	1.73439	5.30501
ärztin	1	2.43451	1.62–3.66	0.000335668	1.87709e-05	0.889745	0.207931	1.61963	3.65937
behandlung	1	0.498472	0.31–0.81	0.0232229	0.00542377	-0.696209	0.25037	0.305156	0.814253
empfehlen	1	0.48786	0.29–0.82	0.0282417	0.00678173	-0.717726	0.2651	0.29016	0.820263
hausarzt	1	0.460401	0.27–0.78	0.01948	0.00429328	-0.775658	0.271611	0.270356	0.784036
geben	1	0.420578	0.24–0.75	0.0151949	0.00314894	-0.866126	0.293323	0.236682	0.747356
sagen	1	0.392254	0.22–0.69	0.0078745	0.00124334	-0.935845	0.289848	0.222251	0.692295
untersuchung	1	0.311464	0.15–0.65	0.0108776	0.00194925	-1.16647	0.376541	0.148898	0.651518
medikament	1	0.29282	0.12–0.73	0.0355215	0.00888037	-1.2282	0.469382	0.116696	0.734762
stark	1	0.291681	0.12–0.73	0.0347294	0.0085681	-1.2321	0.468687	0.1164	0.730907
obwohl	1	0.287207	0.13–0.64	0.0120222	0.00237279	-1.24755	0.4105	0.128461	0.642124
trotz	1	0.283563	0.13–0.63	0.0112622	0.00214871	-1.26032	0.41068	0.126786	0.634201
mussen	1	0.281719	0.12–0.65	0.0149018	0.00303918	-1.26685	0.427447	0.121889	0.651128
mal	1	0.280375	0.17–0.46	2.41762e-05	5.80978e-07	-1.27163	0.254456	0.170272	0.461675
anderer	1	0.277632	0.16–0.47	5.97233e-05	2.1944e-06	-1.28146	0.270656	0.163336	0.471907
untersuchen	1	0.272225	0.11–0.67	0.0198259	0.00443473	-1.30113	0.457264	0.111096	0.667051
empfang	1	0.270691	0.12–0.60	0.00762997	0.00115453	-1.30678	0.402101	0.123083	0.595317
bitte	1	0.266106	0.11–0.65	0.0171007	0.00371265	-1.32386	0.456252	0.108814	0.650766
sogar	1	0.257727	0.10–0.70	0.0318194	0.00774551	-1.35585	0.509152	0.0950081	0.699131
muss	1	0.242821	0.11–0.56	0.00649969	0.000919364	-1.41543	0.427093	0.105132	0.560834
warten	1	0.239216	0.13–0.43	3.32305e-05	1.09311e-06	-1.43039	0.293468	0.134581	0.425201
mann	1	0.230652	0.08–0.65	0.0232229	0.00538026	-1.46684	0.527009	0.0821029	0.647973
stellen	1	0.228464	0.09–0.57	0.0101056	0.0016621	-1.47638	0.469468	0.0910331	0.573374
krank	1	0.225791	0.08–0.63	0.0210129	0.00476939	-1.48814	0.527297	0.0803273	0.634676
nochmal	1	0.21948	0.07–0.73	0.0491846	0.0135905	-1.5165	0.614486	0.0658162	0.731906
anrufen	1	0.218957	0.07–0.73	0.0487978	0.0133231	-1.51888	0.613685	0.0657626	0.729018
schmerz	1	0.217257	0.10–0.48	0.0019864	0.000156821	-1.52667	0.403881	0.0984428	0.479473
suchen	1	0.214937	0.09–0.51	0.00394803	0.000454543	-1.53741	0.438482	0.0910055	0.507639
schwer	1	0.213234	0.06–0.71	0.04433	0.0119574	-1.54536	0.61485	0.0638978	0.711587
versuchen	1	0.212755	0.06–0.71	0.0439883	0.0117206	-1.54762	0.614024	0.0638574	0.708838
telefonisch	1	0.203912	0.08–0.50	0.00417279	0.000535325	-1.59007	0.459235	0.0828962	0.501593
tag	1	0.202647	0.10–0.43	0.000547639	3.2426e-05	-1.59629	0.384119	0.0954488	0.430237
stern	1	0.202475	0.10–0.39	5.97233e-05	2.3575e-06	-1.59714	0.338371	0.104315	0.393006
minute	1	0.173435	0.06–0.46	0.00409575	0.000485681	-1.75195	0.502203	0.0648118	0.46411
erhalten	1	0.169992	0.05–0.61	0.0282417	0.00674656	-1.772	0.654092	0.0471687	0.612637
verschreiben	1	0.166554	0.06–0.45	0.00349574	0.000352719	-1.79243	0.50164	0.062309	0.445206
bekommen	1	0.156115	0.08–0.30	1.82776e-06	3.00619e-08	-1.85716	0.335162	0.0809374	0.301121
schreiben	1	0.152861	0.05–0.48	0.0076597	0.00118423	-1.87823	0.579225	0.0491191	0.475711
rezension	1	0.151635	0.04–0.65	0.0414175	0.0107631	-1.88628	0.73963	0.0355808	0.646229
wort	1	0.151635	0.04–0.65	0.0414175	0.0107631	-1.88628	0.73963	0.0355808	0.646229
woche	1	0.148768	0.05–0.46	0.00677909	0.000981185	-1.90537	0.578109	0.0479085	0.46196
früh	1	0.141841	0.04–0.49	0.0111132	0.00208372	-1.95305	0.634512	0.0408973	0.491937
paar	1	0.141841	0.04–0.49	0.0111132	0.00208372	-1.95305	0.634512	0.0408973	0.491937
beschwerde	1	0.139672	0.05–0.42	0.00414497	0.000518121	-1.96846	0.567082	0.045962	0.424442
dame	1	0.139383	0.05–0.42	0.00409575	0.000498496	-1.97053	0.565989	0.0459654	0.422659
haus	1	0.137989	0.04–0.48	0.010684	0.00182752	-1.98058	0.63543	0.0397149	0.479438
dran	1	0.137989	0.04–0.48	0.010684	0.00182752	-1.98058	0.63543	0.0397149	0.479438
fragen	1	0.133046	0.04–0.40	0.00349574	0.000363393	-2.01706	0.565743	0.0438967	0.403247
lassen	1	0.128525	0.05–0.31	9.76287e-05	4.49606e-06	-2.05163	0.447269	0.053489	0.308823
sprechstundenhilfe	1	0.122628	0.03–0.50	0.0155847	0.00333225	-2.0986	0.714951	0.0302004	0.497932
uhr	1	0.12157	0.04–0.41	0.00497286	0.00068704	-2.10726	0.620751	0.0360108	0.410413
corona	1	0.121453	0.04–0.41	0.00497286	0.000674266	-2.10823	0.620098	0.0360222	0.409492
vertretungsarzt	1	0.11841	0.03–0.48	0.0141793	0.00284519	-2.1336	0.715016	0.0291579	0.480866
telefon	1	0.116025	0.05–0.26	1.33638e-05	2.6376e-07	-2.15395	0.418432	0.0510947	0.263469
schließen	1	0.102671	0.03–0.40	0.00746333	0.00110477	-2.27622	0.697716	0.0261542	0.403049
letzter	1	0.0894774	0.03–0.29	0.000889957	5.56223e-05	-2.41377	0.598853	0.0276668	0.289379
sowas	1	0.0880638	0.02–0.34	0.00349574	0.000390971	-2.42969	0.685173	0.0229915	0.337309
passieren	1	0.0880456	0.02–0.34	0.00349574	0.000385287	-2.4299	0.684486	0.0230177	0.336786
stunde	1	0.0793929	0.04–0.17	4.20339e-08	2.76539e-10	-2.53335	0.401393	0.0361501	0.174363
arzt empfehlen	2	0.0780611	0.02–0.39	0.0108776	0.00196798	-2.55026	0.823989	0.0155253	0.39249
krankschreibung	1	0.0748964	0.02–0.28	0.00157074	0.000118839	-2.59165	0.673416	0.0200095	0.28034
spät	1	0.0748964	0.02–0.28	0.00157074	0.000118839	-2.59165	0.673417	0.0200095	0.28034
sitzen	1	0.0742425	0.02–0.23	0.000166778	8.77776e-06	-2.60042	0.584984	0.0235887	0.233669
rezept	1	0.0634018	0.01–0.31	0.00485694	0.000639071	-2.75826	0.807817	0.0130159	0.308837
schlimm	1	0.0547253	0.01–0.26	0.00277061	0.000264301	-2.90543	0.796447	0.0114878	0.260698
vertretung	1	0.0547253	0.01–0.26	0.00277061	0.000264301	-2.90543	0.796447	0.0114878	0.260698
alt	1	0.0547253	0.01–0.26	0.00277061	0.000264301	-2.90543	0.796447	0.0114878	0.260698
unhöflich	1	0.0480897	0.01–0.22	0.00157074	0.000115201	-3.03469	0.78698	0.010284	0.224876
unfreundlich	1	0.0475008	0.03–0.09	3.59284e-18	1.18185e-20	-3.04701	0.326991	0.0250242	0.0901656
glück	1	0.021058	0.00–0.17	0.00277061	0.000247802	-3.86047	1.05347	0.00267106	0.166017
